# Supplementary material for: A choreography of centrosomal mRNAs reveals a conserved localization mechanism involving active polysome transport
Source: Nat Commun. 2021 Mar 1;12:1352. doi: 10.1038/s41467-021-21585-7 (PMC7921559; doi:10.1038/s41467-021-21585-7)
Supplement: Supplementary file 3 — Supplementary Data 1 [file 41467_2021_21585_MOESM3_ESM.xlsx]

## Sheet: Feuil1
ENSG	ENST	Gene name	Localization
ENSG00000094914	ENST00000209873	AAAS	Random
ENSG00000275700	ENST00000619387	AATF	Random
ENSG00000143322	ENST00000502732	ABL2	Random
ENSG00000165660	ENST00000298492	ABRAXAS2	Random
ENSG00000072110	ENST00000193403	ACTN1	Random
ENSG00000115073	ENST00000289228	ACTR1B	Random
ENSG00000138071	ENST00000260641	ACTR2	Random
ENSG00000113812	ENST00000335754	ACTR8	Random
ENSG00000137845	ENST00000260408	ADAM10	Perinuclear
ENSG00000087274	ENST00000355842	ADD1	Random
ENSG00000135298	ENST00000370598	ADGRB3	Random
ENSG00000084693	ENST00000323064	AGBL5	Random
ENSG00000135541	ENST00000367800	AHI1	Random
ENSG00000105127	ENST00000269701	AKAP8	Random
ENSG00000127914	ENST00000356239	AKAP9	Random
ENSG00000106948	ENST00000374088	AKNA	Random
ENSG00000116127	ENST00000613296	ALMS1	Random
ENSG00000003393	ENST00000264276	ALS2	Random
ENSG00000106524	ENST00000306999	ANKMY2	Random
ENSG00000107890	ENST00000376070	ANKRD26	Random
ENSG00000165138	ENST00000353234	ANKS6	Random
ENSG00000135046	ENST00000257497	ANXA1	Random
ENSG00000122359	ENST00000422982	ANXA11	Random
ENSG00000182718	ENST00000451270	ANXA2	Random
ENSG00000134982	ENST00000257430	APC	Random
ENSG00000100823	ENST00000216714	APEX1	Random
ENSG00000062725	ENST00000083182	APPBP2	Random
ENSG00000104728	ENST00000518288	ARHGEF10	Random
ENSG00000169379	ENST00000335438	ARL13B	Random
ENSG00000213465	ENST00000246747	ARL2	Random
ENSG00000102931	ENST00000219204	ARL2BP	Random
ENSG00000143862	ENST00000272217	ARL8A	Random
ENSG00000169126	ENST00000305242	ARMC4	Random
ENSG00000128272	ENST00000396680	ATF4	Random
ENSG00000169136	ENST00000423777	ATF5	Random
ENSG00000159720	ENST00000290949	ATP6V0D1	Random
ENSG00000100554	ENST00000216442	ATP6V1D	Random
ENSG00000127423	ENST00000374298	AUNIP	Random
ENSG00000087586	ENST00000371356	AURKA	Random
ENSG00000178999	ENST00000585124	AURKB	Random
ENSG00000168646	ENST00000307078	AXIN2	Random
ENSG00000108641	ENST00000261499	B9D1	Random
ENSG00000123810	ENST00000243578	B9D2	Random
ENSG00000175866	ENST00000428708	BAIAP2	Random
ENSG00000009954	ENST00000339594	BAZ1B	Random
ENSG00000174483	ENST00000318312	BBS1	Random
ENSG00000125124	ENST00000245157	BBS2	Random
ENSG00000140463	ENST00000268057	BBS4	Random
ENSG00000163093	ENST00000295240	BBS5	Random
ENSG00000138686	ENST00000264499	BBS7	Random
ENSG00000122507	ENST00000242067	BBS9	Random
ENSG00000116752	ENST00000369541	BCAS2	Random
ENSG00000107949	ENST00000278100	BCCIP	Random
ENSG00000171552	ENST00000307677	BCL2L1	Random
ENSG00000069399	ENST00000164227	BCL3	Random
ENSG00000185963	ENST00000375512	BICD2	Centrosome
ENSG00000135127	ENST00000397558	BICDL1	Random
ENSG00000115760	ENST00000421745	BIRC6	Random
ENSG00000145919	ENST00000311086	BOD1	Random
ENSG00000169679	ENST00000535254	BUB1	Random
ENSG00000156970	ENST00000287598	BUB1B	Random
ENSG00000154473	ENST00000368858	BUB3	Random
ENSG00000159079	ENST00000290155	C21orf59	Random
ENSG00000181751	ENST00000319933	C5ORF30	Random
ENSG00000163888	ENST00000296238	CAMK2N2	Random
ENSG00000130559	ENST00000389532	CAMSAP1	Random
ENSG00000118200	ENST00000358823	CAMSAP2	Random
ENSG00000076826	ENST00000446248	CAMSAP3	Random
ENSG00000042493	ENST00000409724	CAPG	Random
ENSG00000105974	ENST00000405348	CAV1	Random
ENSG00000007080	ENST00000445755	CCDC124	Random
ENSG00000175455	ENST00000310351	CCDC14	Random
ENSG00000149548	ENST00000344762	CCDC15	Random
ENSG00000166510	ENST00000591504	CCDC68	Random
ENSG00000120647	ENST00000412006	CCDC77	Random
ENSG00000015133	ENST00000389857	CCDC88C	Centrosome
ENSG00000204536	ENST00000376266	CCHCR1	Random
ENSG00000134057	ENST00000256442	CCNB1	Random
ENSG00000157456	ENST00000288207	CCNB2	Random
ENSG00000162063	ENST00000397066	CCNF	Random
ENSG00000103540	ENST00000396208	CCP110	Random
ENSG00000154429	ENST00000284617	CCSAP	Random
ENSG00000163468	ENST00000295688	CCT3	Random
ENSG00000115484	ENST00000544079	CCT4	Random
ENSG00000150753	ENST00000503026	CCT5	Random
ENSG00000146731	ENST00000275603	CCT6A	Random
ENSG00000135624	ENST00000258091	CCT7	Random
ENSG00000156261	ENST00000286788	CCT8	Random
ENSG00000079335	ENST00000361544	CDC14A	Random
ENSG00000081377	ENST00000412285	CDC14B	Random
ENSG00000130177	ENST00000360383	CDC16	Random
ENSG00000117399	ENST00000310955	CDC20	Random
ENSG00000101224	ENST00000344256	CDC25B	Random
ENSG00000004897	ENST00000531206	CDC27	Random
ENSG00000070831	ENST00000400259	CDC42	Random
ENSG00000093009	ENST00000263201	CDC45	Random
ENSG00000134690	ENST00000327331	CDCA8	Random
ENSG00000170312	ENST00000395284	CDK1	Random
ENSG00000123374	ENST00000266970	CDK2	Random
ENSG00000156345	ENST00000375871	CDK20	Random
ENSG00000167797	ENST00000301488	CDK2AP2	Random
ENSG00000164885	ENST00000485972	CDK5	Random
ENSG00000136861	ENST00000360190	CDK5RAP2	Random
ENSG00000108465	ENST00000338399	CDK5RAP3	Random
ENSG00000105810	ENST00000265734	CDK6	Random
ENSG00000115163	ENST00000335756	CENPA	Random
ENSG00000138778	ENST00000380026	CENPE	Random
ENSG00000117724	ENST00000366955	CENPF	Random
ENSG00000153044	ENST00000283006	CENPH	Random
ENSG00000151849	ENST00000381884	CENPJ	Random
ENSG00000100162	ENST00000215980	CENPM	Random
ENSG00000166451	ENST00000299572	CENPN	Random
ENSG00000138092	ENST00000473706	CENPO	Random
ENSG00000175279	ENST00000477755	CENPS	Random
ENSG00000166582	ENST00000299736	CENPV	Random
ENSG00000203760	ENST00000368328	CENPW	Random
ENSG00000169689	ENST00000392359	CENPX	Random
ENSG00000116198	ENST00000378230	CEP104	Random
ENSG00000168944	ENST00000306481	CEP120	Random
ENSG00000110318	ENST00000263468	CEP126	Random
ENSG00000100629	ENST00000281129	CEP128	Random
ENSG00000141577	ENST00000269392	CEP131	Random
ENSG00000135315	ENST00000403245	CEP162	Random
ENSG00000110274	ENST00000278935	CEP164	Random
ENSG00000143702	ENST00000366542	CEP170	Random
ENSG00000099814	ENST00000556508	CEP170B	Random
ENSG00000154608	ENST00000502249	CEP170P1	Random
ENSG00000126001	ENST00000397527	CEP250	Random
ENSG00000166004	ENST00000325212	CEP295	Random
ENSG00000135837	ENST00000367607	CEP350	Centrosome
ENSG00000164118	ENST00000296519	CEP44	Random
ENSG00000166037	ENST00000325542	CEP57	Random
ENSG00000182923	ENST00000332047	CEP63	Random
ENSG00000011523	ENST00000377990	CEP68	Random
ENSG00000114107	ENST00000264982	CEP70	Random
ENSG00000112877	ENST00000264935	CEP72	Random
ENSG00000101624	ENST00000262127	CEP76	Random
ENSG00000148019	ENST00000415759	CEP78	Random
ENSG00000173588	ENST00000339839	CEP83	Random
ENSG00000130695	ENST00000252992	CEP85	Random
ENSG00000121289	ENST00000305768	CEP89	Random
ENSG00000177143	ENST00000327228	CETN1	Random
ENSG00000147400	ENST00000370277	CETN2	Random
ENSG00000070761	ENST00000262498	CFAP20	Random
ENSG00000153774	ENST00000283882	CFDP1	Random
ENSG00000170004	ENST00000330494	CHD3	Random
ENSG00000254505	ENST00000347519	CHMP4A	Random
ENSG00000101421	ENST00000217402	CHMP4B	Random
ENSG00000110172	ENST00000457199	CHORDC1	Random
ENSG00000138433	ENST00000342016	CIR1	Random
ENSG00000136108	ENST00000378037	CKAP2	Random
ENSG00000169607	ENST00000541405	CKAP2L	Random
ENSG00000175216	ENST00000529230	CKAP5	Random
ENSG00000074054	ENST00000409078	CLASP1	Random
ENSG00000169504	ENST00000374379	CLIC4	Random
ENSG00000130779	ENST00000620786	CLIP1	Perinuclear
ENSG00000141367	ENST00000621829	CLTC	Random
ENSG00000070371	ENST00000442042	CLTCL1	Random
ENSG00000103351	ENST00000417763	CLUAP1	Random
ENSG00000044459	ENST00000380647	CNTLN	Random
ENSG00000119397	ENST00000238341	CNTRL	Random
ENSG00000170037	ENST00000563694	CNTROB	Random
ENSG00000099942	ENST00000354336	CRKL	Random
ENSG00000058453	ENST00000375541	CROCC	Random
ENSG00000113712	ENST00000377843	CSNK1A1	Random
ENSG00000141551	ENST00000314028	CSNK1D	Random
ENSG00000204435	ENST00000375882	CSNK2B	Random
ENSG00000104218	ENST00000262210	CSPP1	Random
ENSG00000060069	ENST00000613122	CTDP1	Random
ENSG00000168036	ENST00000349496	CTNNB1	Random
ENSG00000198561	ENST00000526772	CTNND1	Random
ENSG00000109861	ENST00000227266	CTSC	Perinuclear, Nuclear edge
ENSG00000044090	ENST00000265348	CUL7	Random
ENSG00000083799	ENST00000311559	CYLD	Random
ENSG00000198876	ENST00000361264	DCAF12	Random
ENSG00000164934	ENST00000297579	DCAF13	Random
ENSG00000118655	ENST00000369563	DCLRE1B	Random
ENSG00000204843	ENST00000361874	DCTN1	Random
ENSG00000137100	ENST00000259632	DCTN3	Random
ENSG00000132912	ENST00000447998	DCTN4	Random
ENSG00000104671	ENST00000221114	DCTN6	Random
ENSG00000013573	ENST00000545668	DDX11	Perinuclear
ENSG00000135829	ENST00000367549	DHX9	Perinuclear
ENSG00000166938	ENST00000319194	DIS3L	Random
ENSG00000091140	ENST00000440410	DLD	Random
ENSG00000075711	ENST00000357674	DLG1	Random
ENSG00000100246	ENST00000216068	DNAL4	Random
ENSG00000087470	ENST00000452533	DNM1L	Random
ENSG00000079805	ENST00000355667	DNM2	Random
ENSG00000133884	ENST00000252268	DPF2	Random
ENSG00000092964	ENST00000311151	DPYSL2	Random
ENSG00000157856	ENST00000288710	DRC1	Random
ENSG00000185721	ENST00000331457	DRG1	Random
ENSG00000149636	ENST00000373750	DSN1	Random
ENSG00000143476	ENST00000366991	DTL	Random
ENSG00000047579	ENST00000344537	DTNBP1	Random
ENSG00000107404	ENST00000378891	DVL1	Random
ENSG00000197102	ENST00000555062	DYNC1H1	Random
ENSG00000077380	ENST00000340296	DYNC1I2	Random
ENSG00000144635	ENST00000273130	DYNC1LI1	Random
ENSG00000135720	ENST00000258198	DYNC1LI2	Random
ENSG00000138036	ENST00000260605	DYNC2LI1	Random
ENSG00000264364	ENST00000579991	DYNLL2	Random
ENSG00000125971	ENST00000357156	DYNLRB1	Random
ENSG00000165169	ENST00000378578	DYNLT3	Random
ENSG00000158163	ENST00000327532	DZIP1L	Random
ENSG00000101412	ENST00000343380	E2F1	Random
ENSG00000123427	ENST00000333012	EEF1AKMT3	Random
ENSG00000203965	ENST00000371088	EFCAB7	Random
ENSG00000096093	ENST00000371068	EFHC1	Random
ENSG00000107581	ENST00000369144	EIF3A	Random
ENSG00000102119	ENST00000369842	EMD	Random
ENSG00000165689	ENST00000371725	ENTR1	Random
ENSG00000186871	ENST00000334463	ERCC6L	Random
ENSG00000100632	ENST00000557016	ERH	Random
ENSG00000135476	ENST00000257934	ESPL1	Random
ENSG00000067208	ENST00000370331	EVI5	Random
ENSG00000180104	ENST00000512944	EXOC3	Random
ENSG00000158161	ENST00000436342	EYA3	Random
ENSG00000170264	ENST00000405894	FAM161A	Random
ENSG00000165660	ENST00000298492	FAM175B	Random
ENSG00000153310	ENST00000517654	FAM49B	Random
ENSG00000143756	ENST00000366862	FBXO28	Random
ENSG00000072803	ENST00000296933	FBXW11	Random
ENSG00000213066	ENST00000366847	FGFR1OP	Random
ENSG00000004478	ENST00000001008	FKBP4	Random
ENSG00000154803	ENST00000285071	FLCN	Random
ENSG00000133393	ENST00000255759	FOPNL	Random
ENSG00000163820	ENST00000433878	FYCO1	Random
ENSG00000139112	ENST00000266458	GABARAPL1	Random
ENSG00000141013	ENST00000268699	GAS8	Random
ENSG00000178295	ENST00000381254	GEN1	Random
ENSG00000074047	ENST00000361492	GLI2	Random
ENSG00000127955	ENST00000351004	GNAI1	Random
ENSG00000114353	ENST00000266027	GNAI2	Random
ENSG00000143147	ENST00000271357	GPR161	Random
ENSG00000173020	ENST00000308595	GRK2	Random
ENSG00000177602	ENST00000325418	GSG2	Random
ENSG00000082701	ENST00000264235	GSK3B	Random
ENSG00000188486	ENST00000530167	H2AFX	Random
ENSG00000113648	ENST00000312469	H2AFY	Random
ENSG00000177602	ENST00000325418	HASPIN	Random
ENSG00000152240	ENST00000282058	HAUS1	Random
ENSG00000214367	ENST00000443786	HAUS3	Random
ENSG00000092036	ENST00000541587	HAUS4	Random
ENSG00000249115	ENST00000203166	HAUS5	Random
ENSG00000147874	ENST00000380502	HAUS6	Random
ENSG00000213397	ENST00000370211	HAUS7	Random
ENSG00000131351	ENST00000253669	HAUS8	Random
ENSG00000128731	ENST00000261609	HERC2	Random
ENSG00000163349	ENST00000361587	HIPK1	Random
ENSG00000156515	ENST00000359426	HK1	Random
ENSG00000095066	ENST00000264827	HOOK2	Random
ENSG00000168172	ENST00000307602	HOOK3	Random
ENSG00000185122	ENST00000528838	HSF1	Random
ENSG00000204389	ENST00000375651	HSPA1A	Random
ENSG00000204388	ENST00000375650	HSPA1B	Random
ENSG00000044574	ENST00000324460	HSPA5	Perinuclear
ENSG00000173110	ENST00000309758	HSPA6	Random
ENSG00000081870	ENST00000194214	HSPB11	Random
ENSG00000197386	ENST00000355072	HTT	Random
ENSG00000112144	ENST00000350082	ICK	Random
ENSG00000187535	ENST00000426508	IFT140	Random
ENSG00000138002	ENST00000260570	IFT172	Random
ENSG00000109083	ENST00000395418	IFT20	Random
ENSG00000128581	ENST00000315322	IFT22	Random
ENSG00000100360	ENST00000433985	IFT27	Random
ENSG00000119650	ENST00000314067	IFT43	Random
ENSG00000118096	ENST00000264021	IFT46	Random
ENSG00000101052	ENST00000373039	IFT52	Random
ENSG00000096872	ENST00000380062	IFT74	Random
ENSG00000122970	ENST00000552912	IFT81	Random
ENSG00000032742	ENST00000351808	IFT88	Random
ENSG00000128908	ENST00000361937	INO80	Random
ENSG00000148384	ENST00000371712	INPP5E	Random
ENSG00000119509	ENST00000262457	INVS	Random
ENSG00000173226	ENST00000310864	IQCB1	Random
ENSG00000106012	ENST00000402050	IQCE	Random
ENSG00000140575	ENST00000268182	IQGAP1	Random
ENSG00000142856	ENST00000271002	ITGB3BP	Random
ENSG00000143543	ENST00000271843	JTB	Random
ENSG00000108773	ENST00000225916	KAT2A	Random
ENSG00000103510	ENST00000219797	KAT8	Random
ENSG00000186625	ENST00000367411	KATNA1	Random
ENSG00000102781	ENST00000380615	KATNAL1	Random
ENSG00000140854	ENST00000379661	KATNB1	Random
ENSG00000136813	ENST00000259335	KIAA0368	Random
ENSG00000198920	ENST00000361413	KIAA0753	Random
ENSG00000138160	ENST00000260731	KIF11	Random
ENSG00000197892	ENST00000524189	KIF13B	Random
ENSG00000163808	ENST00000326047	KIF15	Random
ENSG00000129250	ENST00000320785	KIF1C	Random
ENSG00000137807	ENST00000260363	KIF23	Random
ENSG00000068796	ENST00000401507	KIF2A	Random
ENSG00000101350	ENST00000375712	KIF3B	Random
ENSG00000090889	ENST00000374403	KIF4A	Random
ENSG00000170759	ENST00000302418	KIF5B	Random
ENSG00000166813	ENST00000394412	KIF7	Random
ENSG00000075945	ENST00000361580	KIFAP3	Random
ENSG00000137171	ENST00000347162	KLC4	Random
ENSG00000003096	ENST00000371882	KLHL13	Random
ENSG00000162413	ENST00000377658	KLHL21	Random
ENSG00000099910	ENST00000328879	KLHL22	Random
ENSG00000198642	ENST00000359039	KLHL9	Random
ENSG00000128944	ENST00000608100	KNSTRN	Random
ENSG00000184445	ENST00000333479	KNTC1	Random
ENSG00000111057	ENST00000388835	KRT18	Random
ENSG00000131023	ENST00000392273	LATS1	Random
ENSG00000166477	ENST00000299601	LEO1	Random
ENSG00000169683	ENST00000306688	LRRC45	Random
ENSG00000133739	ENST00000360375	LRRCC1	Random
ENSG00000107816	ENST00000370223	LZTS2	Random
ENSG00000002822	ENST00000399654	MAD1L1	Random
ENSG00000179632	ENST00000322428	MAF1	Random
ENSG00000130479	ENST00000324096	MAP1S	Random
ENSG00000126934	ENST00000262948	MAP2K2	Random
ENSG00000047849	ENST00000429422	MAP4	Random
ENSG00000180834	ENST00000318631	MAP6D1	Random
ENSG00000129680	ENST00000316077	MAP7D3	Random
ENSG00000162889	ENST00000367103	MAPKAPK2	Random
ENSG00000101367	ENST00000375571	MAPRE1	Random
ENSG00000166974	ENST00000300249	MAPRE2	Random
ENSG00000084764	ENST00000233121	MAPRE3	Random
ENSG00000007047	ENST00000262891	MARK4	Random
ENSG00000152601	ENST00000463374	MBNL1	Random
ENSG00000111554	ENST00000303145	MDM1	Random
ENSG00000163875	ENST00000296214	MEAF6	Random
ENSG00000169057	ENST00000303391	MECP2	Random
ENSG00000184634	ENST00000374080	MED12	Random
ENSG00000101752	ENST00000261537	MIB1	Random
ENSG00000125863	ENST00000399054	MKKS	Random
ENSG00000011143	ENST00000393119	MKS1	Random
ENSG00000076242	ENST00000231790	MLH1	Random
ENSG00000168303	ENST00000306984	MPLKIP	Random
ENSG00000172167	ENST00000305949	MTBP	Random
ENSG00000133026	ENST00000269243	MYH10	Random
ENSG00000204899	ENST00000377818	MZT1	Random
ENSG00000152082	ENST00000281871	MZT2B	Random
ENSG00000135372	ENST00000257829	NAT10	Random
ENSG00000163382	ENST00000368235	NAXE	Random
ENSG00000010292	ENST00000315579	NCAPD2	Random
ENSG00000109805	ENST00000251496	NCAPG	Random
ENSG00000167566	ENST00000335999	NCKAP5L	Random
ENSG00000166579	ENST00000402554	NDEL1	Random
ENSG00000104419	ENST00000323851	NDRG1	Random
ENSG00000137601	ENST00000511633	NEK1	Random
ENSG00000117650	ENST00000366999	NEK2	Random
ENSG00000136098	ENST00000610828	NEK3	Random
ENSG00000114904	ENST00000233027	NEK4	Random
ENSG00000119408	ENST00000320246	NEK6	Random
ENSG00000151414	ENST00000367385	NEK7	Random
ENSG00000119638	ENST00000238616	NEK9	Random
ENSG00000116044	ENST00000397063	NFE2L2	Random
ENSG00000100906	ENST00000216797	NFKBIA	Random
ENSG00000145029	ENST00000273598	NICN1	Random
ENSG00000100503	ENST00000389868	NIN	Centrosome
ENSG00000101004	ENST00000278886	NINL	Random
ENSG00000114021	ENST00000394140	NIT2	Random
ENSG00000239672	ENST00000393196	NME1	Random
ENSG00000143156	ENST00000367811	NME7	Random
ENSG00000113971	ENST00000337331	NPHP3	Random
ENSG00000131697	ENST00000378156	NPHP4	Random
ENSG00000181163	ENST00000517671	NPM1	Random
ENSG00000117697	ENST00000422588	NSL1	Random
ENSG00000103274	ENST00000283027	NUBP1	Random
ENSG00000095906	ENST00000262302	NUBP2	Random
ENSG00000090273	ENST00000321265	NUDC	Random
ENSG00000167005	ENST00000300291	NUDT21	Random
ENSG00000137497	ENST00000620566	NUMA1	Centrosome
ENSG00000111581	ENST00000229179	NUP107	Random
ENSG00000069248	ENST00000261396	NUP133	Random
ENSG00000075188	ENST00000552283	NUP37	Random
ENSG00000125450	ENST00000245544	NUP85	Random
ENSG00000137804	ENST00000414849	NUSAP1	Random
ENSG00000124006	ENST00000289656	OBSL1	Random
ENSG00000122126	ENST00000357121	OCRL	Random
ENSG00000136811	ENST00000393527	ODF2	Random
ENSG00000046651	ENST00000340096	OFD1	Random
ENSG00000138430	ENST00000344357	OLA1	Random
ENSG00000115942	ENST00000234296	ORC2	Random
ENSG00000007168	ENST00000397195	PAFAH1B1	Random
ENSG00000132849	ENST00000371158	PATJ	Random
ENSG00000075891	ENST00000355243	PAX2	Random
ENSG00000163346	ENST00000368463	PBXIP1	Random
ENSG00000179270	ENST00000331664	PCARE	Random
ENSG00000166803	ENST00000559519	PCLAF	Random
ENSG00000078674	ENST00000325083	PCM1	Random
ENSG00000132646	ENST00000379143	PCNA	Random
ENSG00000160299	ENST00000359568	PCNT	Centrosome
ENSG00000113448	ENST00000340635	PDE4D	Random
ENSG00000178104	ENST00000369356	PDE4DIP	Random
ENSG00000156973	ENST00000287600	PDE6D	Random
ENSG00000241360	ENST00000215904	PDXP	Random
ENSG00000100029	ENST00000354694	PES1	Random
ENSG00000170950	ENST00000304801	PGK2	Random
ENSG00000164902	ENST00000297540	PHAX	Random
ENSG00000112511	ENST00000374516	PHF1	Random
ENSG00000197724	ENST00000359246	PHF2	Random
ENSG00000083535	ENST00000326291	PIBF1	Random
ENSG00000051382	ENST00000477593	PIK3CB	Random
ENSG00000127445	ENST00000247970	PIN1	Random
ENSG00000254093	ENST00000519088	PINX1	Random
ENSG00000118762	ENST00000237596	PKD2	Random
ENSG00000107593	ENST00000338519	PKD2L1	Random
ENSG00000067225	ENST00000335181	PKM	Random
ENSG00000166851	ENST00000300093	PLK1	Random
ENSG00000145632	ENST00000274289	PLK2	Random
ENSG00000173846	ENST00000372201	PLK3	Random
ENSG00000142731	ENST00000270861	PLK4	Random
ENSG00000160783	ENST00000368277	PMF1	Random
ENSG00000164087	ENST00000296484	POC1A	Random
ENSG00000139323	ENST00000313546	POC1B	Random
ENSG00000152359	ENST00000428202	POC5	Random
ENSG00000070501	ENST00000265421	POLB	Random
ENSG00000100413	ENST00000355209	POLR3H	Random
ENSG00000058272	ENST00000261207	PPP1R12A	Random
ENSG00000066027	ENST00000261461	PPP2R5A	Random
ENSG00000163605	ENST00000356692	PPP4R2	Random
ENSG00000198901	ENST00000556972	PRC1	Random
ENSG00000072062	ENST00000308677	PRKACA	Random
ENSG00000142875	ENST00000370689	PRKACB	Random
ENSG00000114302	ENST00000265563	PRKAR2A	Random
ENSG00000101000	ENST00000216968	PROCR	Random
ENSG00000080815	ENST00000357710	PSEN1	Random
ENSG00000143801	ENST00000366783	PSEN2	Random
ENSG00000129084	ENST00000396393	PSMA1	Random
ENSG00000100804	ENST00000361611	PSMB5	Random
ENSG00000134222	ENST00000369909	PSRC1	Random
ENSG00000185920	ENST00000546744	PTCH1	Random
ENSG00000076201	ENST00000265562	PTPN23	Random
ENSG00000084733	ENST00000264710	RAB10	Random
ENSG00000103769	ENST00000564910	RAB11A	Random
ENSG00000112210	ENST00000317483	RAB23	Random
ENSG00000222014	ENST00000410061	RAB6C	Random
ENSG00000167461	ENST00000300935	RAB8A	Random
ENSG00000011454	ENST00000373647	RABGAP1	Random
ENSG00000152061	ENST00000251507	RABGAP1L	Random
ENSG00000161800	ENST00000312377	RACGAP1	Random
ENSG00000204628	ENST00000512805	RACK1	Random
ENSG00000070950	ENST00000264926	RAD18	Random
ENSG00000051180	ENST00000267868	RAD51	Random
ENSG00000185379	ENST00000335858	RAD51D	Random
ENSG00000132341	ENST00000254675	RAN	Random
ENSG00000099901	ENST00000331821	RANBP1	Random
ENSG00000153201	ENST00000283195	RANBP2	Random
ENSG00000031823	ENST00000439268	RANBP3	Random
ENSG00000100401	ENST00000356244	RANGAP1	Random
ENSG00000125249	ENST00000245304	RAP2A	Random
ENSG00000158987	ENST00000509018	RAPGEF6	Random
ENSG00000165917	ENST00000298854	RAPSN	Random
ENSG00000122257	ENST00000319715	RBBP6	Random
ENSG00000179051	ENST00000375436	RCC2	Random
ENSG00000137710	ENST00000343115	RDX	Random
ENSG00000165476	ENST00000373758	REEP3	Random
ENSG00000168476	ENST00000306306	REEP4	Random
ENSG00000104856	ENST00000221452	RELB	Random
ENSG00000196862	ENST00000408999	RGPD4	Random
ENSG00000111785	ENST00000392837	RIC8B	Random
ENSG00000188026	ENST00000376874	RILPL1	Random
ENSG00000150977	ENST00000280571	RILPL2	Random
ENSG00000139405	ENST00000548278	RITA1	Random
ENSG00000176623	ENST00000406452	RMDN1	Random
ENSG00000137824	ENST00000338376	RMDN3	Random
ENSG00000112130	ENST00000229866	RNF8	Random
ENSG00000134318	ENST00000315872	ROCK2	Random
ENSG00000103494	ENST00000262135	RPGRIP1L	Random
ENSG00000101413	ENST00000373433	RPRD1B	Random
ENSG00000149273	ENST00000524851	RPS3	Random
ENSG00000171863	ENST00000304921	RPS7	Random
ENSG00000111834	ENST00000229554	RSPH4A	Random
ENSG00000087302	ENST00000261700	RTRAF	Random
ENSG00000183207	ENST00000596247	RUVBL2	Random
ENSG00000156876	ENST00000287482	SASS6	Random
ENSG00000143653	ENST00000366510	SCCPDH	Random
ENSG00000151466	ENST00000281142	SCLT1	Random
ENSG00000111319	ENST00000228916	SCNN1A	Random
ENSG00000157020	ENST00000350697	SEC13	Random
ENSG00000085415	ENST00000262124	SEH1L	Random
ENSG00000122545	ENST00000399035	SEPTIN7	Random
ENSG00000129810	ENST00000442720	SGO1	Random
ENSG00000163535	ENST00000357799	SGO2	Random
ENSG00000171241	ENST00000303383	SHCBP1	Random
ENSG00000138771	ENST00000296043	SHROOM3	Random
ENSG00000068903	ENST00000249396	SIRT2	Random
ENSG00000157933	ENST00000378536	SKI	Random
ENSG00000155380	ENST00000369626	SLC16A1	Perinuclear
ENSG00000151475	ENST00000281154	SLC25A31	Random
ENSG00000117394	ENST00000426263	SLC2A1	Random
ENSG00000133302	ENST00000265140	SLF1	Random
ENSG00000101665	ENST00000262158	SMAD7	Random
ENSG00000153147	ENST00000283131	SMARCA5	Random
ENSG00000136824	ENST00000374793	SMC2	Random
ENSG00000099940	ENST00000215730	SNAP29	Random
ENSG00000086300	ENST00000338523	SNX10	Random
ENSG00000095637	ENST00000306402	SORBS1	Random
ENSG00000140263	ENST00000267814	SORD	Random
ENSG00000144451	ENST00000432529	SPAG16	Random
ENSG00000076382	ENST00000321765	SPAG5	Random
ENSG00000133104	ENST00000494062	SPART	Random
ENSG00000021574	ENST00000615843	SPAST	Random
ENSG00000160284	ENST00000330205	SPATC1L	Random
ENSG00000152253	ENST00000282074	SPC25	Random
ENSG00000040275	ENST00000265295	SPDL1	Random
ENSG00000163611	ENST00000295872	SPICE1	Random
ENSG00000198917	ENST00000361256	SPOUT1	Random
ENSG00000084112	ENST00000360239	SSH1	Random
ENSG00000176101	ENST00000322310	SSNA1	Random
ENSG00000159433	ENST00000290607	STARD9	Random
ENSG00000040341	ENST00000355780	STAU2	Random
ENSG00000117632	ENST00000374291	STMN1	Random
ENSG00000133115	ENST00000379631	STOML3	Random
ENSG00000107882	ENST00000369902	SUFU	Random
ENSG00000184900	ENST00000332859	SUMO3	Random
ENSG00000147642	ENST00000276646	SYBU	Random
ENSG00000159082	ENST00000438952	SYNJ1	Random
ENSG00000147526	ENST00000348567	TACC1	Random
ENSG00000171148	ENST00000301964	TADA3	Random
ENSG00000169762	ENST00000405303	TAPT1	Random
ENSG00000127364	ENST00000247881	TAS2R4	Random
ENSG00000111490	ENST00000229088	TBC1D30	Random
ENSG00000156787	ENST00000518805	TBC1D31	Random
ENSG00000141556	ENST00000355528	TBCD	Random
ENSG00000284770	ENST00000366601	TBCE	Random
ENSG00000120438	ENST00000321394	TCP1	Random
ENSG00000163060	ENST00000295201	TEKT4	Random
ENSG00000137203	ENST00000379604	TFAP2A	Random
ENSG00000179029	ENST00000437139	TMEM107	Random
ENSG00000187049	ENST00000334888	TMEM216	Random
ENSG00000205084	ENST00000258173	TMEM231	Random
ENSG00000155755	ENST00000286196	TMEM237	Random
ENSG00000164953	ENST00000453321	TMEM67	Random
ENSG00000173273	ENST00000310430	TNKS	Random
ENSG00000107854	ENST00000371627	TNKS2	Random
ENSG00000083312	ENST00000454282	TNPO1	Random
ENSG00000198718	ENST00000361462	TOGARAM1	Random
ENSG00000100038	ENST00000357179	TOP3B	Random
ENSG00000197579	ENST00000360538	TOPORS	Random
ENSG00000134779	ENST00000383056	TPGS2	Random
ENSG00000204104	ENST00000391993	TRAF3IP1	Random
ENSG00000138100	ENST00000380075	TRIM54	Random
ENSG00000213186	ENST00000309784	TRIM59	Random
ENSG00000100106	ENST00000403663	TRIOBP	Random
ENSG00000100815	ENST00000267622	TRIP11	Perinuclear
ENSG00000103671	ENST00000261884	TRIP4	Random
ENSG00000128881	ENST00000267890	TTBK2	Random
ENSG00000149292	ENST00000529221	TTC12	Random
ENSG00000011295	ENST00000475723	TTC19	Random
ENSG00000123607	ENST00000243344	TTC21B	Random
ENSG00000105948	ENST00000464848	TTC26	Random
ENSG00000100154	ENST00000397906	TTC28	Random
ENSG00000197557	ENST00000355689	TTC30A	Random
ENSG00000165533	ENST00000345383	TTC8	Random
ENSG00000135912	ENST00000392102	TTLL4	Random
ENSG00000119685	ENST00000298832	TTLL5	Random
ENSG00000137941	ENST00000260505	TTLL7	Random
ENSG00000166402	ENST00000305253	TUB	Random
ENSG00000123416	ENST00000336023	TUBA1B	Random
ENSG00000127824	ENST00000248437	TUBA4A	Random
ENSG00000137267	ENST00000333628	TUBB2A	Random
ENSG00000258947	ENST00000315491	TUBB3	Random
ENSG00000188229	ENST00000340384	TUBB4B	Random
ENSG00000176014	ENST00000317702	TUBB6	Random
ENSG00000074935	ENST00000368662	TUBE1	Random
ENSG00000131462	ENST00000251413	TUBG1	Random
ENSG00000037042	ENST00000251412	TUBG2	Random
ENSG00000130640	ENST00000368563	TUBGCP2	Random
ENSG00000137822	ENST00000564079	TUBGCP4	Random
ENSG00000128159	ENST00000248846	TUBGCP6	Random
ENSG00000078246	ENST00000448120	TULP3	Random
ENSG00000130338	ENST00000367097	TULP4	Random
ENSG00000115514	ENST00000264255	TXNDC9	Random
ENSG00000127481	ENST00000375254	UBR4	Random
ENSG00000109103	ENST00000335765	UNC119	Random
ENSG00000175970	ENST00000344651	UNC119B	Random
ENSG00000135763	ENST00000258243	URB2	Random
ENSG00000031010	ENST00000089302	USP9X	Random
ENSG00000198382	ENST00000356136	UVRAG	Random
ENSG00000126756	ENST00000333119	UXT	Random
ENSG00000139722	ENST00000267202	VPS37B	Random
ENSG00000132612	ENST00000254950	VPS4A	Random
ENSG00000119541	ENST00000238497	VPS4B	Random
ENSG00000143951	ENST00000409354	WDPCP	Random
ENSG00000119333	ENST00000372715	WDR34	Random
ENSG00000118965	ENST00000281405	WDR35	Random
ENSG00000085433	ENST00000369962	WDR47	Random
ENSG00000126870	ENST00000407559	WDR60	Random
ENSG00000075702	ENST00000401500	WDR62	Random
ENSG00000156232	ENST00000286760	WHAMM	Random
ENSG00000011451	ENST00000599686	WIZ	Random
ENSG00000116213	ENST00000270708	WRAP73	Random
ENSG00000165392	ENST00000298139	WRN	Random
ENSG00000082898	ENST00000401558	XPO1	Random
ENSG00000196584	ENST00000359321	XRCC2	Random
ENSG00000164924	ENST00000395958	YWHAZ	Random
ENSG00000214717	ENST00000381223	ZBED1	Random
ENSG00000166140	ENST00000561768	ZFYVE19	Random
ENSG00000072121	ENST00000347230	ZFYVE26	Random
ENSG00000164631	ENST00000405858	ZNF12	Random
ENSG00000010244	ENST00000394673	ZNF207	Random
ENSG00000181315	ENST00000415922	ZNF322	Random
ENSG00000109445	ENST00000262990	ZNF330	Random
ENSG00000086827	ENST00000200135	ZW10	Random
