# Supplementary material for: A choreography of centrosomal mRNAs reveals a conserved localization mechanism involving active polysome transport
Source: Nat Commun. 2021 Mar 1;12:1352. doi: 10.1038/s41467-021-21585-7 (PMC7921559; doi:10.1038/s41467-021-21585-7)
Supplement: Supplementary file 4 — Supplementary Data 2 [file 41467_2021_21585_MOESM4_ESM.xlsx]

## Sheet: smiFISH RNA probes
Gene name	Oligonucleotide sequence (5' end on the left, 3' end on the right ; concatenation of first barcode (25 nucleotides), FLAP Y sequence : TTACACTCGGACCTCGTCGACATGCATT, target-specific hybridization sequence, FLAP X sequence : CCTCCTAAGTTTCGAGCTGGACTCAGTG, second barcode (25 nucleotides))
BICD2	CGAGGGGTACGATCTCCCTGTTCCATTACACTCGGACCTCGTCGACATGCATTACAATGACTGTTTTCTTTCCCTCAATGAAGATGCCCTCCTAAGTTTCGAGCTGGACTCAGTGGGGGTTTGGTTTACTCCTGGTTACC
	CGAGGGGTACGATCTCCCTGTTCCATTACACTCGGACCTCGTCGACATGCATTGTGTAAAGGTTCCTTGGCAGGAGAACATGCCCTCCTAAGTTTCGAGCTGGACTCAGTGGGGGTTTGGTTTACTCCTGGTTACC
	CGAGGGGTACGATCTCCCTGTTCCATTACACTCGGACCTCGTCGACATGCATTGTCCTCCTGGCAGCTACTCTACAGGCTCCTCCTAAGTTTCGAGCTGGACTCAGTGGGGGTTTGGTTTACTCCTGGTTACC
	CGAGGGGTACGATCTCCCTGTTCCATTACACTCGGACCTCGTCGACATGCATTCGTTGATGTCCACCTCGTAGTAGTCCCCCCTCCTAAGTTTCGAGCTGGACTCAGTGGGGGTTTGGTTTACTCCTGGTTACC
	CGAGGGGTACGATCTCCCTGTTCCATTACACTCGGACCTCGTCGACATGCATTGAGCAAAGGTCAAGTTTTCTTCTTGTTACATTGAACCCTCCTAAGTTTCGAGCTGGACTCAGTGGGGGTTTGGTTTACTCCTGGTTACC
	CGAGGGGTACGATCTCCCTGTTCCATTACACTCGGACCTCGTCGACATGCATTTAGACCACGGCACCTGAGACCGTCTCTCCTCCTAAGTTTCGAGCTGGACTCAGTGGGGGTTTGGTTTACTCCTGGTTACC
	CGAGGGGTACGATCTCCCTGTTCCATTACACTCGGACCTCGTCGACATGCATTGAACTTGAGGCCATCCAGCGAGACATGCCCTCCTAAGTTTCGAGCTGGACTCAGTGGGGGTTTGGTTTACTCCTGGTTACC
	CGAGGGGTACGATCTCCCTGTTCCATTACACTCGGACCTCGTCGACATGCATTTGTAACAAGGAGCCCCCGTGGTGGGCCTCCTAAGTTTCGAGCTGGACTCAGTGGGGGTTTGGTTTACTCCTGGTTACC
	CGAGGGGTACGATCTCCCTGTTCCATTACACTCGGACCTCGTCGACATGCATTCAAACATAGCACGCAGCGAGGAGAAGGTGCCTCCTAAGTTTCGAGCTGGACTCAGTGGGGGTTTGGTTTACTCCTGGTTACC
	CGAGGGGTACGATCTCCCTGTTCCATTACACTCGGACCTCGTCGACATGCATTTTTTCCCGCTCCATCTGCATCAGCTGCTCCTCCTAAGTTTCGAGCTGGACTCAGTGGGGGTTTGGTTTACTCCTGGTTACC
	CGAGGGGTACGATCTCCCTGTTCCATTACACTCGGACCTCGTCGACATGCATTTTGATCTGGTCACGGATGATAGCGATCAGGCCTCCTAAGTTTCGAGCTGGACTCAGTGGGGGTTTGGTTTACTCCTGGTTACC
	CGAGGGGTACGATCTCCCTGTTCCATTACACTCGGACCTCGTCGACATGCATTCCATACAGAGGCCTTTCCACGCAGCAGCCTCCTAAGTTTCGAGCTGGACTCAGTGGGGGTTTGGTTTACTCCTGGTTACC
	CGAGGGGTACGATCTCCCTGTTCCATTACACTCGGACCTCGTCGACATGCATTCACTGAGTAGGTCGGAGACGAGGCTGGCCTCCTAAGTTTCGAGCTGGACTCAGTGGGGGTTTGGTTTACTCCTGGTTACC
	CGAGGGGTACGATCTCCCTGTTCCATTACACTCGGACCTCGTCGACATGCATTGTCACTCAGGGGTGATGGCAGTGAGGCCTCCTAAGTTTCGAGCTGGACTCAGTGGGGGTTTGGTTTACTCCTGGTTACC
	CGAGGGGTACGATCTCCCTGTTCCATTACACTCGGACCTCGTCGACATGCATTTGTAGATGTTCATGGGCTCCCGGCGTGCCTCCTAAGTTTCGAGCTGGACTCAGTGGGGGTTTGGTTTACTCCTGGTTACC
	CGAGGGGTACGATCTCCCTGTTCCATTACACTCGGACCTCGTCGACATGCATTTCCTGATACCCTCAGCTCTTCACAAACGTGCCTCCTAAGTTTCGAGCTGGACTCAGTGGGGGTTTGGTTTACTCCTGGTTACC
	CGAGGGGTACGATCTCCCTGTTCCATTACACTCGGACCTCGTCGACATGCATTATCCTCCAGCTGGCTGTTGAGGTACTCGCCTCCTAAGTTTCGAGCTGGACTCAGTGGGGGTTTGGTTTACTCCTGGTTACC
	CGAGGGGTACGATCTCCCTGTTCCATTACACTCGGACCTCGTCGACATGCATTCTCAGATTCTCTGTGAGGCGGGTCACCCCTCCTAAGTTTCGAGCTGGACTCAGTGGGGGTTTGGTTTACTCCTGGTTACC
	CGAGGGGTACGATCTCCCTGTTCCATTACACTCGGACCTCGTCGACATGCATTTCGCAGCATGCTCAACATTAAAGCTTTTTTTCCTCCTCCTAAGTTTCGAGCTGGACTCAGTGGGGGTTTGGTTTACTCCTGGTTACC
	CGAGGGGTACGATCTCCCTGTTCCATTACACTCGGACCTCGTCGACATGCATTTAGTCCAGCATGACACGGTTGGGTGTCTCCTCCTAAGTTTCGAGCTGGACTCAGTGGGGGTTTGGTTTACTCCTGGTTACC
	CGAGGGGTACGATCTCCCTGTTCCATTACACTCGGACCTCGTCGACATGCATTTTGAGGCCCTCAAACTCCACCTGGTTCTCCTCCTAAGTTTCGAGCTGGACTCAGTGGGGGTTTGGTTTACTCCTGGTTACC
	CGAGGGGTACGATCTCCCTGTTCCATTACACTCGGACCTCGTCGACATGCATTATTGTTGCACATGCACACGTGGTGGTAGAGCCTCCTAAGTTTCGAGCTGGACTCAGTGGGGGTTTGGTTTACTCCTGGTTACC
	CGAGGGGTACGATCTCCCTGTTCCATTACACTCGGACCTCGTCGACATGCATTATGGTACTTGCAGGCCAAGATCTCAGGCCCTCCTAAGTTTCGAGCTGGACTCAGTGGGGGTTTGGTTTACTCCTGGTTACC
	CGAGGGGTACGATCTCCCTGTTCCATTACACTCGGACCTCGTCGACATGCATTTCTCCTCCTCCAGACGCTTGATCTCATGCCTCCTAAGTTTCGAGCTGGACTCAGTGGGGGTTTGGTTTACTCCTGGTTACC
	CGAGGGGTACGATCTCCCTGTTCCATTACACTCGGACCTCGTCGACATGCATTGTTTTTCTTCCTCCAAGAGTACCAATTTGACCACCTCCTAAGTTTCGAGCTGGACTCAGTGGGGGTTTGGTTTACTCCTGGTTACC
	CGAGGGGTACGATCTCCCTGTTCCATTACACTCGGACCTCGTCGACATGCATTTATGGAGCACACAGCTCTGCCTCGTGCCCTCCTAAGTTTCGAGCTGGACTCAGTGGGGGTTTGGTTTACTCCTGGTTACC
	CGAGGGGTACGATCTCCCTGTTCCATTACACTCGGACCTCGTCGACATGCATTTGCTTCACAACGTCCTAAAACCCAGAAAATTCTCCTCCTAAGTTTCGAGCTGGACTCAGTGGGGGTTTGGTTTACTCCTGGTTACC
	CGAGGGGTACGATCTCCCTGTTCCATTACACTCGGACCTCGTCGACATGCATTCTTCAGCTTCTGGATCTCAGAGATGTTGAGCCCTCCTAAGTTTCGAGCTGGACTCAGTGGGGGTTTGGTTTACTCCTGGTTACC
	CGAGGGGTACGATCTCCCTGTTCCATTACACTCGGACCTCGTCGACATGCATTCAAAGCCATTGACCAGGGCCTCGGCACCTCCTAAGTTTCGAGCTGGACTCAGTGGGGGTTTGGTTTACTCCTGGTTACC
	CGAGGGGTACGATCTCCCTGTTCCATTACACTCGGACCTCGTCGACATGCATTCTGGCCTTCTCTAGCAGGGAGACCTTCCCTCCTAAGTTTCGAGCTGGACTCAGTGGGGGTTTGGTTTACTCCTGGTTACC
	CGAGGGGTACGATCTCCCTGTTCCATTACACTCGGACCTCGTCGACATGCATTTCCTCATGGCTGTCACGGTCCTTCTCGCCTCCTAAGTTTCGAGCTGGACTCAGTGGGGGTTTGGTTTACTCCTGGTTACC
	CGAGGGGTACGATCTCCCTGTTCCATTACACTCGGACCTCGTCGACATGCATTTGTCCAGGGCTGTCTGCCGCTCCTTCCTCCTAAGTTTCGAGCTGGACTCAGTGGGGGTTTGGTTTACTCCTGGTTACC
	CGAGGGGTACGATCTCCCTGTTCCATTACACTCGGACCTCGTCGACATGCATTTTGGCCAGCTCCTCACTGAAGGTCACCCCTCCTAAGTTTCGAGCTGGACTCAGTGGGGGTTTGGTTTACTCCTGGTTACC
	CGAGGGGTACGATCTCCCTGTTCCATTACACTCGGACCTCGTCGACATGCATTTCCTATTCCTTTTCCATGCTCTGCCTCATTTTCCTCCTAAGTTTCGAGCTGGACTCAGTGGGGGTTTGGTTTACTCCTGGTTACC
	CGAGGGGTACGATCTCCCTGTTCCATTACACTCGGACCTCGTCGACATGCATTTCTCCTGCTGTTCTGACAGGGAGCCCCCTCCTAAGTTTCGAGCTGGACTCAGTGGGGGTTTGGTTTACTCCTGGTTACC
	CGAGGGGTACGATCTCCCTGTTCCATTACACTCGGACCTCGTCGACATGCATTCACCTCGAGCTCCTCGAACTGCAGCTTCCTCCTAAGTTTCGAGCTGGACTCAGTGGGGGTTTGGTTTACTCCTGGTTACC
	CGAGGGGTACGATCTCCCTGTTCCATTACACTCGGACCTCGTCGACATGCATTATGTAGACCTGGTTTGCTAAGGAGTTTTAATGAGCCTCCTAAGTTTCGAGCTGGACTCAGTGGGGGTTTGGTTTACTCCTGGTTACC
	CGAGGGGTACGATCTCCCTGTTCCATTACACTCGGACCTCGTCGACATGCATTAAAGAATACTATGGCTAACCCTCATCCCCTACCCTCCTAAGTTTCGAGCTGGACTCAGTGGGGGTTTGGTTTACTCCTGGTTACC
	CGAGGGGTACGATCTCCCTGTTCCATTACACTCGGACCTCGTCGACATGCATTGACACCAGACAAACACGGTGGGAGCTGCCTCCTAAGTTTCGAGCTGGACTCAGTGGGGGTTTGGTTTACTCCTGGTTACC
	CGAGGGGTACGATCTCCCTGTTCCATTACACTCGGACCTCGTCGACATGCATTTACTCCTTGATGTCATCCCGCAGGCGGCCTCCTAAGTTTCGAGCTGGACTCAGTGGGGGTTTGGTTTACTCCTGGTTACC
	CGAGGGGTACGATCTCCCTGTTCCATTACACTCGGACCTCGTCGACATGCATTTCCATAAGCGCTTCCTTGTCCTTGTCCACCCTCCTAAGTTTCGAGCTGGACTCAGTGGGGGTTTGGTTTACTCCTGGTTACC
	CGAGGGGTACGATCTCCCTGTTCCATTACACTCGGACCTCGTCGACATGCATTGCTGTGTAATGTACTCGTCACACCTGGTGCCTCCTAAGTTTCGAGCTGGACTCAGTGGGGGTTTGGTTTACTCCTGGTTACC
	CGAGGGGTACGATCTCCCTGTTCCATTACACTCGGACCTCGTCGACATGCATTCGTTGTTGGGCTCGGCAGCATCGTCACCCTCCTAAGTTTCGAGCTGGACTCAGTGGGGGTTTGGTTTACTCCTGGTTACC
	CGAGGGGTACGATCTCCCTGTTCCATTACACTCGGACCTCGTCGACATGCATTTCACCTTCTTTAGCTCCTTCTCCAGCCGCCTCCTAAGTTTCGAGCTGGACTCAGTGGGGGTTTGGTTTACTCCTGGTTACC
	CGAGGGGTACGATCTCCCTGTTCCATTACACTCGGACCTCGTCGACATGCATTGCTCATCCTGGGCCACACTCAGGCTCCTCCTAAGTTTCGAGCTGGACTCAGTGGGGGTTTGGTTTACTCCTGGTTACC
	CGAGGGGTACGATCTCCCTGTTCCATTACACTCGGACCTCGTCGACATGCATTAAAATAGGAGTCCCTACAACTAGGAATAAGAAATGCCCTCCTAAGTTTCGAGCTGGACTCAGTGGGGGTTTGGTTTACTCCTGGTTACC
	CGAGGGGTACGATCTCCCTGTTCCATTACACTCGGACCTCGTCGACATGCATTTGCTTGTCCAAAGGCCTCCTTGAGCTGCCTCCTAAGTTTCGAGCTGGACTCAGTGGGGGTTTGGTTTACTCCTGGTTACC
	CGAGGGGTACGATCTCCCTGTTCCATTACACTCGGACCTCGTCGACATGCATTCGTTCATACAGCTTGCTCAGCTTGTCCCACCTCCTAAGTTTCGAGCTGGACTCAGTGGGGGTTTGGTTTACTCCTGGTTACC
	CGAGGGGTACGATCTCCCTGTTCCATTACACTCGGACCTCGTCGACATGCATTGGTTTTGTGTTTGCTTTCATTTTCTAAGCCCCTCCTCCTAAGTTTCGAGCTGGACTCAGTGGGGGTTTGGTTTACTCCTGGTTACC
	CGAGGGGTACGATCTCCCTGTTCCATTACACTCGGACCTCGTCGACATGCATTTGAGCAGCGACTTCAGCTTGAGGATCTCCCTCCTAAGTTTCGAGCTGGACTCAGTGGGGGTTTGGTTTACTCCTGGTTACC
	CGAGGGGTACGATCTCCCTGTTCCATTACACTCGGACCTCGTCGACATGCATTAAAGCACTCATCTCCGAGTCTAAAGCTACACGCCTCCTAAGTTTCGAGCTGGACTCAGTGGGGGTTTGGTTTACTCCTGGTTACC
	CGAGGGGTACGATCTCCCTGTTCCATTACACTCGGACCTCGTCGACATGCATTGCGTGTGCTCCAGCTGCTTCTGTGTGTCCTCCTAAGTTTCGAGCTGGACTCAGTGGGGGTTTGGTTTACTCCTGGTTACC
	CGAGGGGTACGATCTCCCTGTTCCATTACACTCGGACCTCGTCGACATGCATTATCTGAATACCCTGGATTTCTTAATGAACATGGCCCTCCTAAGTTTCGAGCTGGACTCAGTGGGGGTTTGGTTTACTCCTGGTTACC
	CGAGGGGTACGATCTCCCTGTTCCATTACACTCGGACCTCGTCGACATGCATTATGTGACTCTTTACCCAGGCCCACTGTTCCCTCCTAAGTTTCGAGCTGGACTCAGTGGGGGTTTGGTTTACTCCTGGTTACC
	CGAGGGGTACGATCTCCCTGTTCCATTACACTCGGACCTCGTCGACATGCATTTATGCGCACTGGCTTTGTAGGCATTCACATCCTCCTAAGTTTCGAGCTGGACTCAGTGGGGGTTTGGTTTACTCCTGGTTACC
	CGAGGGGTACGATCTCCCTGTTCCATTACACTCGGACCTCGTCGACATGCATTTCCCACTAACCTCACTCAGCAAACAAAACAGCCTCCTAAGTTTCGAGCTGGACTCAGTGGGGGTTTGGTTTACTCCTGGTTACC
	CGAGGGGTACGATCTCCCTGTTCCATTACACTCGGACCTCGTCGACATGCATTGGTGGCTGGTGTAGAAGGAGTCATTGATGCCTCCTAAGTTTCGAGCTGGACTCAGTGGGGGTTTGGTTTACTCCTGGTTACC
	CGAGGGGTACGATCTCCCTGTTCCATTACACTCGGACCTCGTCGACATGCATTCATTGCGCAGCTTCATCATGGTCTCGGTAACCTCCTAAGTTTCGAGCTGGACTCAGTGGGGGTTTGGTTTACTCCTGGTTACC
	CGAGGGGTACGATCTCCCTGTTCCATTACACTCGGACCTCGTCGACATGCATTGCAAGAGAAGATATAATGTCTCGCTTTCACATTTGCCTCCTAAGTTTCGAGCTGGACTCAGTGGGGGTTTGGTTTACTCCTGGTTACC
	CGAGGGGTACGATCTCCCTGTTCCATTACACTCGGACCTCGTCGACATGCATTCATGCCCACTAGCTCTTCCCTGCTCGCCCTCCTAAGTTTCGAGCTGGACTCAGTGGGGGTTTGGTTTACTCCTGGTTACC
	CGAGGGGTACGATCTCCCTGTTCCATTACACTCGGACCTCGTCGACATGCATTTCCATCTCGCTGCGGATAGCCTCATAGTCCTCCTAAGTTTCGAGCTGGACTCAGTGGGGGTTTGGTTTACTCCTGGTTACC
	CGAGGGGTACGATCTCCCTGTTCCATTACACTCGGACCTCGTCGACATGCATTCCTGCAGCAGACGAGCTTCCCGGAATTTCCTCCTAAGTTTCGAGCTGGACTCAGTGGGGGTTTGGTTTACTCCTGGTTACC
	CGAGGGGTACGATCTCCCTGTTCCATTACACTCGGACCTCGTCGACATGCATTGAGGACATTGCGCAACTGCTTCAGCTCCCCTCCTAAGTTTCGAGCTGGACTCAGTGGGGGTTTGGTTTACTCCTGGTTACC
	CGAGGGGTACGATCTCCCTGTTCCATTACACTCGGACCTCGTCGACATGCATTGCAGTGGCATATCCAAAAAGTTTCTAAGTGGGCCTCCTAAGTTTCGAGCTGGACTCAGTGGGGGTTTGGTTTACTCCTGGTTACC
	CGAGGGGTACGATCTCCCTGTTCCATTACACTCGGACCTCGTCGACATGCATTATGATCTAAAGGCTGCTGAACCACAGCGTGCCTCCTAAGTTTCGAGCTGGACTCAGTGGGGGTTTGGTTTACTCCTGGTTACC
	CGAGGGGTACGATCTCCCTGTTCCATTACACTCGGACCTCGTCGACATGCATTTTTTAGGTTGCCCTTCCTTCCTCCTTGTGGCCTCCTAAGTTTCGAGCTGGACTCAGTGGGGGTTTGGTTTACTCCTGGTTACC
	CGAGGGGTACGATCTCCCTGTTCCATTACACTCGGACCTCGTCGACATGCATTTCTGAGCACAGACACTTGCTTCTGCAGGCCTCCTAAGTTTCGAGCTGGACTCAGTGGGGGTTTGGTTTACTCCTGGTTACC
	CGAGGGGTACGATCTCCCTGTTCCATTACACTCGGACCTCGTCGACATGCATTTCACCTGCTGTCCACGCTGGCCTTCACCTCCTAAGTTTCGAGCTGGACTCAGTGGGGGTTTGGTTTACTCCTGGTTACC
	CGAGGGGTACGATCTCCCTGTTCCATTACACTCGGACCTCGTCGACATGCATTGTTCAGCGTCTTCTTCTCGTCCTCAGCAGCCTCCTAAGTTTCGAGCTGGACTCAGTGGGGGTTTGGTTTACTCCTGGTTACC
	CGAGGGGTACGATCTCCCTGTTCCATTACACTCGGACCTCGTCGACATGCATTGCTCTGAGATCTCCTTGAGGCGGATGGCCTCCTAAGTTTCGAGCTGGACTCAGTGGGGGTTTGGTTTACTCCTGGTTACC
	CGAGGGGTACGATCTCCCTGTTCCATTACACTCGGACCTCGTCGACATGCATTACGACTGTAGAATTTTCTAAGTGTACCACAATTTGGCCTCCTAAGTTTCGAGCTGGACTCAGTGGGGGTTTGGTTTACTCCTGGTTACC
	CGAGGGGTACGATCTCCCTGTTCCATTACACTCGGACCTCGTCGACATGCATTCACGCTGGATCTCCACATTCTGGTTGATCTCCTCCTAAGTTTCGAGCTGGACTCAGTGGGGGTTTGGTTTACTCCTGGTTACC
	CGAGGGGTACGATCTCCCTGTTCCATTACACTCGGACCTCGTCGACATGCATTTTTGAGAATGATCTGTGCTGGGACACCTCCCTCCTAAGTTTCGAGCTGGACTCAGTGGGGGTTTGGTTTACTCCTGGTTACC
	CGAGGGGTACGATCTCCCTGTTCCATTACACTCGGACCTCGTCGACATGCATTCTTAACTGATGAAGGCACTACTGGCAATGATTACCTCCTAAGTTTCGAGCTGGACTCAGTGGGGGTTTGGTTTACTCCTGGTTACC
	CGAGGGGTACGATCTCCCTGTTCCATTACACTCGGACCTCGTCGACATGCATTCTTGGGCGTGGAGGTCTTGTTGTCCAGTCCTCCTAAGTTTCGAGCTGGACTCAGTGGGGGTTTGGTTTACTCCTGGTTACC
	CGAGGGGTACGATCTCCCTGTTCCATTACACTCGGACCTCGTCGACATGCATTGTACTGCTCCTTGGAGGCCGACTCCTCCTCCTAAGTTTCGAGCTGGACTCAGTGGGGGTTTGGTTTACTCCTGGTTACC
	CGAGGGGTACGATCTCCCTGTTCCATTACACTCGGACCTCGTCGACATGCATTCTGCTCATGGTCCAGCTCGAGCAGCTCCTCCTAAGTTTCGAGCTGGACTCAGTGGGGGTTTGGTTTACTCCTGGTTACC
	CGAGGGGTACGATCTCCCTGTTCCATTACACTCGGACCTCGTCGACATGCATTTCATGTAGTGTGACAGCTCCTTGCGCAGCCTCCTAAGTTTCGAGCTGGACTCAGTGGGGGTTTGGTTTACTCCTGGTTACC
	CGAGGGGTACGATCTCCCTGTTCCATTACACTCGGACCTCGTCGACATGCATTGTCAGCAGCCACCTTCTTGTGGTTTGTGTCCTCCTAAGTTTCGAGCTGGACTCAGTGGGGGTTTGGTTTACTCCTGGTTACC
	CGAGGGGTACGATCTCCCTGTTCCATTACACTCGGACCTCGTCGACATGCATTTGCTTGTTGGCCTTGAGCACAGTGCGCCCTCCTAAGTTTCGAGCTGGACTCAGTGGGGGTTTGGTTTACTCCTGGTTACC
	CGAGGGGTACGATCTCCCTGTTCCATTACACTCGGACCTCGTCGACATGCATTAAGGTCCATTTGGTTCCCAAAGCACACTCACCTCCTAAGTTTCGAGCTGGACTCAGTGGGGGTTTGGTTTACTCCTGGTTACC
	CGAGGGGTACGATCTCCCTGTTCCATTACACTCGGACCTCGTCGACATGCATTGGCGCTCATTCTCCGACTGCGTGTTGGCCTCCTAAGTTTCGAGCTGGACTCAGTGGGGGTTTGGTTTACTCCTGGTTACC
	CGAGGGGTACGATCTCCCTGTTCCATTACACTCGGACCTCGTCGACATGCATTATACACTTAGCTGAGCTCCTCGCTGGGTCCTCCTAAGTTTCGAGCTGGACTCAGTGGGGGTTTGGTTTACTCCTGGTTACC
	CGAGGGGTACGATCTCCCTGTTCCATTACACTCGGACCTCGTCGACATGCATTCTGTTCTTCTGTTCGCGCTCCGTCTTCAGCCTCCTAAGTTTCGAGCTGGACTCAGTGGGGGTTTGGTTTACTCCTGGTTACC
	CGAGGGGTACGATCTCCCTGTTCCATTACACTCGGACCTCGTCGACATGCATTTGATGTTCTCCTCCTCCAGTTCCGAGTAGCCTCCTAAGTTTCGAGCTGGACTCAGTGGGGGTTTGGTTTACTCCTGGTTACC
	CGAGGGGTACGATCTCCCTGTTCCATTACACTCGGACCTCGTCGACATGCATTCATGGCCTTCTCATTCTCATACTTGCTCTTCACCTCCTAAGTTTCGAGCTGGACTCAGTGGGGGTTTGGTTTACTCCTGGTTACC
	CGAGGGGTACGATCTCCCTGTTCCATTACACTCGGACCTCGTCGACATGCATTTCTGCAGCTCTAGCACCTTCCGCACGTCCTCCTAAGTTTCGAGCTGGACTCAGTGGGGGTTTGGTTTACTCCTGGTTACC
NIN	ATCCTGGGTTCTGCCTACAGTCAGATTACACTCGGACCTCGTCGACATGCATTACCTCAGGTGCTGCATCTTCACACACTATCCTCCTAAGTTTCGAGCTGGACTCAGTGGGCGTTGAGTTGGTCCCTTCGTTAG
	ATCCTGGGTTCTGCCTACAGTCAGATTACACTCGGACCTCGTCGACATGCATTTCATTTTCCAGACGACTGTTTTCCTTTAAAGAGAGCCTCCTAAGTTTCGAGCTGGACTCAGTGGGCGTTGAGTTGGTCCCTTCGTTAG
	ATCCTGGGTTCTGCCTACAGTCAGATTACACTCGGACCTCGTCGACATGCATTGCGCTACTCTGAAGGCCTTCCCTCTCCCTCCTAAGTTTCGAGCTGGACTCAGTGGGCGTTGAGTTGGTCCCTTCGTTAG
	ATCCTGGGTTCTGCCTACAGTCAGATTACACTCGGACCTCGTCGACATGCATTCGCTCAAAGCTTGCTTGAGCCTGTGTCAGCCTCCTAAGTTTCGAGCTGGACTCAGTGGGCGTTGAGTTGGTCCCTTCGTTAG
	ATCCTGGGTTCTGCCTACAGTCAGATTACACTCGGACCTCGTCGACATGCATTCTAGCCTTGAGCTCCATCTCATGTTGCAGCCTCCTAAGTTTCGAGCTGGACTCAGTGGGCGTTGAGTTGGTCCCTTCGTTAG
	ATCCTGGGTTCTGCCTACAGTCAGATTACACTCGGACCTCGTCGACATGCATTCATATTCTGCCAACTTCTCTGCATTTTCTAGAAGCCTCCTAAGTTTCGAGCTGGACTCAGTGGGCGTTGAGTTGGTCCCTTCGTTAG
	ATCCTGGGTTCTGCCTACAGTCAGATTACACTCGGACCTCGTCGACATGCATTTCTCTTCTTGCAGGAAGAACTCAGCACTGCCCTCCTAAGTTTCGAGCTGGACTCAGTGGGCGTTGAGTTGGTCCCTTCGTTAG
	ATCCTGGGTTCTGCCTACAGTCAGATTACACTCGGACCTCGTCGACATGCATTTCTGTTAGACGTTGATTAAGTTCTTGCAGTTTTTCCCCTCCTAAGTTTCGAGCTGGACTCAGTGGGCGTTGAGTTGGTCCCTTCGTTAG
	ATCCTGGGTTCTGCCTACAGTCAGATTACACTCGGACCTCGTCGACATGCATTTTCCAAGAGCTCTTTTCTTAACTCCTCTTTCTCACCTCCTAAGTTTCGAGCTGGACTCAGTGGGCGTTGAGTTGGTCCCTTCGTTAG
	ATCCTGGGTTCTGCCTACAGTCAGATTACACTCGGACCTCGTCGACATGCATTGTCAAGCCTCTCACCTTCTCTTCTGTCCACCTCCTAAGTTTCGAGCTGGACTCAGTGGGCGTTGAGTTGGTCCCTTCGTTAG
	ATCCTGGGTTCTGCCTACAGTCAGATTACACTCGGACCTCGTCGACATGCATTGTTTTTCCTTCACAAACCAATGTTCCCTTAAGTCCCTCCTAAGTTTCGAGCTGGACTCAGTGGGCGTTGAGTTGGTCCCTTCGTTAG
	ATCCTGGGTTCTGCCTACAGTCAGATTACACTCGGACCTCGTCGACATGCATTATTAAAGACTTGAGCTTCTCGGCCTTGTCCACCTCCTAAGTTTCGAGCTGGACTCAGTGGGCGTTGAGTTGGTCCCTTCGTTAG
	ATCCTGGGTTCTGCCTACAGTCAGATTACACTCGGACCTCGTCGACATGCATTAGCCTTAAAGCTGGCCAGAGCCGCCTCCTCCTAAGTTTCGAGCTGGACTCAGTGGGCGTTGAGTTGGTCCCTTCGTTAG
	ATCCTGGGTTCTGCCTACAGTCAGATTACACTCGGACCTCGTCGACATGCATTTGCTCCTGGTGAAACTGCTCTAGTTCCTGCCTCCTAAGTTTCGAGCTGGACTCAGTGGGCGTTGAGTTGGTCCCTTCGTTAG
	ATCCTGGGTTCTGCCTACAGTCAGATTACACTCGGACCTCGTCGACATGCATTTCCGTAACGCTTCCCACCTCTAACATATTTGCCTCCTAAGTTTCGAGCTGGACTCAGTGGGCGTTGAGTTGGTCCCTTCGTTAG
	ATCCTGGGTTCTGCCTACAGTCAGATTACACTCGGACCTCGTCGACATGCATTGTGCACGATATTCTTCCAGCTCAGACTGGACCTCCTAAGTTTCGAGCTGGACTCAGTGGGCGTTGAGTTGGTCCCTTCGTTAG
	ATCCTGGGTTCTGCCTACAGTCAGATTACACTCGGACCTCGTCGACATGCATTAGCTGGCGTTGAAGCTGCAGAAACTGCTCCTCCTAAGTTTCGAGCTGGACTCAGTGGGCGTTGAGTTGGTCCCTTCGTTAG
	ATCCTGGGTTCTGCCTACAGTCAGATTACACTCGGACCTCGTCGACATGCATTAGGGCCAGTGTTAATTCTGTCAAATTGATGTTTCCCTCCTAAGTTTCGAGCTGGACTCAGTGGGCGTTGAGTTGGTCCCTTCGTTAG
	ATCCTGGGTTCTGCCTACAGTCAGATTACACTCGGACCTCGTCGACATGCATTGAGTGTGTTTCTCCACCAGGCTTGTCAGCCTCCTAAGTTTCGAGCTGGACTCAGTGGGCGTTGAGTTGGTCCCTTCGTTAG
	ATCCTGGGTTCTGCCTACAGTCAGATTACACTCGGACCTCGTCGACATGCATTTCCTGGCTCTTTTTCCTTCTGGCATAGCATCCTCCTAAGTTTCGAGCTGGACTCAGTGGGCGTTGAGTTGGTCCCTTCGTTAG
	ATCCTGGGTTCTGCCTACAGTCAGATTACACTCGGACCTCGTCGACATGCATTTTAGCCTTGCCTTGACTGGAAATACCTTTAAGACCTCCTAAGTTTCGAGCTGGACTCAGTGGGCGTTGAGTTGGTCCCTTCGTTAG
	ATCCTGGGTTCTGCCTACAGTCAGATTACACTCGGACCTCGTCGACATGCATTATTGCTGATGAGGTTGTGGTACGTCGTCCCCTCCTAAGTTTCGAGCTGGACTCAGTGGGCGTTGAGTTGGTCCCTTCGTTAG
	ATCCTGGGTTCTGCCTACAGTCAGATTACACTCGGACCTCGTCGACATGCATTAAAGACATCACTTCTTGTTTTAAAGCCTCCTTTTCCCCTCCTAAGTTTCGAGCTGGACTCAGTGGGCGTTGAGTTGGTCCCTTCGTTAG
	ATCCTGGGTTCTGCCTACAGTCAGATTACACTCGGACCTCGTCGACATGCATTCTTCTAAATTCTGAACCTTTTCCTGAGAAGCCACCCTCCTAAGTTTCGAGCTGGACTCAGTGGGCGTTGAGTTGGTCCCTTCGTTAG
	ATCCTGGGTTCTGCCTACAGTCAGATTACACTCGGACCTCGTCGACATGCATTCTCAGCTTCTCCTGCAGGTGAGTCTTTTCCCTCCTAAGTTTCGAGCTGGACTCAGTGGGCGTTGAGTTGGTCCCTTCGTTAG
	ATCCTGGGTTCTGCCTACAGTCAGATTACACTCGGACCTCGTCGACATGCATTTCCACTCTGTGAAGCATTCAAGTCATCTGGCCTCCTAAGTTTCGAGCTGGACTCAGTGGGCGTTGAGTTGGTCCCTTCGTTAG
	ATCCTGGGTTCTGCCTACAGTCAGATTACACTCGGACCTCGTCGACATGCATTTCATCTGTTCAATGACCAGCTCTGCCTCAACCTCCTAAGTTTCGAGCTGGACTCAGTGGGCGTTGAGTTGGTCCCTTCGTTAG
	ATCCTGGGTTCTGCCTACAGTCAGATTACACTCGGACCTCGTCGACATGCATTGCTCATATTCAATGGATTGCATTCTTCAGAACCGCCTCCTAAGTTTCGAGCTGGACTCAGTGGGCGTTGAGTTGGTCCCTTCGTTAG
	ATCCTGGGTTCTGCCTACAGTCAGATTACACTCGGACCTCGTCGACATGCATTAGAAGCCTTTTCACTAGTTTCAGTTTCTGTTCAACCCTCCTAAGTTTCGAGCTGGACTCAGTGGGCGTTGAGTTGGTCCCTTCGTTAG
	ATCCTGGGTTCTGCCTACAGTCAGATTACACTCGGACCTCGTCGACATGCATTATCTTTGAGAAGGTGGTTTTCCTGTTGCACAATCCTCCTAAGTTTCGAGCTGGACTCAGTGGGCGTTGAGTTGGTCCCTTCGTTAG
	ATCCTGGGTTCTGCCTACAGTCAGATTACACTCGGACCTCGTCGACATGCATTTGGGTCTGTATTTTAACTTCAGAGAGCTCCGCCTCCTAAGTTTCGAGCTGGACTCAGTGGGCGTTGAGTTGGTCCCTTCGTTAG
	ATCCTGGGTTCTGCCTACAGTCAGATTACACTCGGACCTCGTCGACATGCATTCTCTTGTTCCCGTTCCTCCAATGCACTGTCCTCCTAAGTTTCGAGCTGGACTCAGTGGGCGTTGAGTTGGTCCCTTCGTTAG
	ATCCTGGGTTCTGCCTACAGTCAGATTACACTCGGACCTCGTCGACATGCATTCTGTTAGCCTCAACTTCTTCTGACGGTGAGTCCTCCTAAGTTTCGAGCTGGACTCAGTGGGCGTTGAGTTGGTCCCTTCGTTAG
	ATCCTGGGTTCTGCCTACAGTCAGATTACACTCGGACCTCGTCGACATGCATTCTTCAACGGAAGCCTGAGCACTCTGCCTCCTCCTAAGTTTCGAGCTGGACTCAGTGGGCGTTGAGTTGGTCCCTTCGTTAG
	ATCCTGGGTTCTGCCTACAGTCAGATTACACTCGGACCTCGTCGACATGCATTTTCATCTACTTGGTCTTGTAGTACCCTGCACCCTCCTAAGTTTCGAGCTGGACTCAGTGGGCGTTGAGTTGGTCCCTTCGTTAG
	ATCCTGGGTTCTGCCTACAGTCAGATTACACTCGGACCTCGTCGACATGCATTGCTGACAATAGCAACAATTTCTCCTTTCCTTCACCTCCTAAGTTTCGAGCTGGACTCAGTGGGCGTTGAGTTGGTCCCTTCGTTAG
	ATCCTGGGTTCTGCCTACAGTCAGATTACACTCGGACCTCGTCGACATGCATTCTTCTACTCTCCCTTCACAAATCTAAGCTTAAGTCCTCCTAAGTTTCGAGCTGGACTCAGTGGGCGTTGAGTTGGTCCCTTCGTTAG
	ATCCTGGGTTCTGCCTACAGTCAGATTACACTCGGACCTCGTCGACATGCATTGACACAGCTATTTAATTCCTCACTCAGAGCTTCCCTCCTAAGTTTCGAGCTGGACTCAGTGGGCGTTGAGTTGGTCCCTTCGTTAG
	ATCCTGGGTTCTGCCTACAGTCAGATTACACTCGGACCTCGTCGACATGCATTTAGAGATTTTTTGCTGGAAGTCAGAGAGATCGGCCTCCTAAGTTTCGAGCTGGACTCAGTGGGCGTTGAGTTGGTCCCTTCGTTAG
	ATCCTGGGTTCTGCCTACAGTCAGATTACACTCGGACCTCGTCGACATGCATTTCCTGAGATCCATTTAATGTCCCTAATTTCAGGCCTCCTAAGTTTCGAGCTGGACTCAGTGGGCGTTGAGTTGGTCCCTTCGTTAG
	ATCCTGGGTTCTGCCTACAGTCAGATTACACTCGGACCTCGTCGACATGCATTCCAGGATTTCTGTTCCTGCTTCATCGTCGCCCTCCTAAGTTTCGAGCTGGACTCAGTGGGCGTTGAGTTGGTCCCTTCGTTAG
	ATCCTGGGTTCTGCCTACAGTCAGATTACACTCGGACCTCGTCGACATGCATTACATCTGTGCAGCTGTTTCATTTTCTCCAGTTCCTCCTAAGTTTCGAGCTGGACTCAGTGGGCGTTGAGTTGGTCCCTTCGTTAG
	ATCCTGGGTTCTGCCTACAGTCAGATTACACTCGGACCTCGTCGACATGCATTCTGACCACGGTTTCGTCCAGCTGCTTTTCCCTCCTAAGTTTCGAGCTGGACTCAGTGGGCGTTGAGTTGGTCCCTTCGTTAG
	ATCCTGGGTTCTGCCTACAGTCAGATTACACTCGGACCTCGTCGACATGCATTTAATGGCGCACTTTATCTTCGAGCTCCAGTCCCTCCTAAGTTTCGAGCTGGACTCAGTGGGCGTTGAGTTGGTCCCTTCGTTAG
	ATCCTGGGTTCTGCCTACAGTCAGATTACACTCGGACCTCGTCGACATGCATTGAGGCAACATATGTCCCTGTGATGTTGTTCTCCTCCTAAGTTTCGAGCTGGACTCAGTGGGCGTTGAGTTGGTCCCTTCGTTAG
	ATCCTGGGTTCTGCCTACAGTCAGATTACACTCGGACCTCGTCGACATGCATTCCTCGAGCATCTCTCCATCCACATTCTGTCCTCCTAAGTTTCGAGCTGGACTCAGTGGGCGTTGAGTTGGTCCCTTCGTTAG
	ATCCTGGGTTCTGCCTACAGTCAGATTACACTCGGACCTCGTCGACATGCATTTCTTCCGGTTCAGGTGACCATCACGGGCCTCCTAAGTTTCGAGCTGGACTCAGTGGGCGTTGAGTTGGTCCCTTCGTTAG
	ATCCTGGGTTCTGCCTACAGTCAGATTACACTCGGACCTCGTCGACATGCATTTCTTCTATCCAGTCTTGGGGAGGGGAAGCCTCCTAAGTTTCGAGCTGGACTCAGTGGGCGTTGAGTTGGTCCCTTCGTTAG
	ATCCTGGGTTCTGCCTACAGTCAGATTACACTCGGACCTCGTCGACATGCATTTTCATCAGATGATCCAACTTGTCCCAGGACCCTCCTAAGTTTCGAGCTGGACTCAGTGGGCGTTGAGTTGGTCCCTTCGTTAG
	ATCCTGGGTTCTGCCTACAGTCAGATTACACTCGGACCTCGTCGACATGCATTTTCTCTTGCCAAAGCAGCTGCTGTTCCTCCCTCCTAAGTTTCGAGCTGGACTCAGTGGGCGTTGAGTTGGTCCCTTCGTTAG
	ATCCTGGGTTCTGCCTACAGTCAGATTACACTCGGACCTCGTCGACATGCATTGCCTTTTCTGCTGGTTATGGAGCCCTGACCTCCTAAGTTTCGAGCTGGACTCAGTGGGCGTTGAGTTGGTCCCTTCGTTAG
	ATCCTGGGTTCTGCCTACAGTCAGATTACACTCGGACCTCGTCGACATGCATTCCAAGCTCAACATGTGGCAAAGGTCGGTGCCTCCTAAGTTTCGAGCTGGACTCAGTGGGCGTTGAGTTGGTCCCTTCGTTAG
	ATCCTGGGTTCTGCCTACAGTCAGATTACACTCGGACCTCGTCGACATGCATTTCCTCAAGCTTCACTTGCAGTTGTTTTTTCTCCCCTCCTAAGTTTCGAGCTGGACTCAGTGGGCGTTGAGTTGGTCCCTTCGTTAG
	ATCCTGGGTTCTGCCTACAGTCAGATTACACTCGGACCTCGTCGACATGCATTTTTTTCTAAGGTGTGCGTTTCGTTCTCATGCCCCTCCTAAGTTTCGAGCTGGACTCAGTGGGCGTTGAGTTGGTCCCTTCGTTAG
	ATCCTGGGTTCTGCCTACAGTCAGATTACACTCGGACCTCGTCGACATGCATTTTGCTTCATGTTCTCCTGTGCCTTCTTGCACCTCCTAAGTTTCGAGCTGGACTCAGTGGGCGTTGAGTTGGTCCCTTCGTTAG
	ATCCTGGGTTCTGCCTACAGTCAGATTACACTCGGACCTCGTCGACATGCATTGTGAATGCTGTTCTTGGTAACCAAAAGTTCATTTTCCCTCCTAAGTTTCGAGCTGGACTCAGTGGGCGTTGAGTTGGTCCCTTCGTTAG
	ATCCTGGGTTCTGCCTACAGTCAGATTACACTCGGACCTCGTCGACATGCATTCTCCTGGCTGTTCTCAATGCCCTCTTCCCCTCCTAAGTTTCGAGCTGGACTCAGTGGGCGTTGAGTTGGTCCCTTCGTTAG
	ATCCTGGGTTCTGCCTACAGTCAGATTACACTCGGACCTCGTCGACATGCATTGCCAGGTGTCCAGTATTCTCTCCACAGACCTCCTAAGTTTCGAGCTGGACTCAGTGGGCGTTGAGTTGGTCCCTTCGTTAG
	ATCCTGGGTTCTGCCTACAGTCAGATTACACTCGGACCTCGTCGACATGCATTTATTTTTGTCCTTAGCCTAGGCCAATCCACAGCCTCCTAAGTTTCGAGCTGGACTCAGTGGGCGTTGAGTTGGTCCCTTCGTTAG
	ATCCTGGGTTCTGCCTACAGTCAGATTACACTCGGACCTCGTCGACATGCATTTTTCTCTTGTGTTCCTGCCCATAAAGCAGTGCCTCCTAAGTTTCGAGCTGGACTCAGTGGGCGTTGAGTTGGTCCCTTCGTTAG
	ATCCTGGGTTCTGCCTACAGTCAGATTACACTCGGACCTCGTCGACATGCATTCTCCTTGACCTCAGGTGGCATGCCAATGCCTCCTAAGTTTCGAGCTGGACTCAGTGGGCGTTGAGTTGGTCCCTTCGTTAG
	ATCCTGGGTTCTGCCTACAGTCAGATTACACTCGGACCTCGTCGACATGCATTGTCTGCTTATCCCTCTTTTCTAAGAGTAGCTATTCCTCCTAAGTTTCGAGCTGGACTCAGTGGGCGTTGAGTTGGTCCCTTCGTTAG
	ATCCTGGGTTCTGCCTACAGTCAGATTACACTCGGACCTCGTCGACATGCATTACTCCAAAGTGGTTTGTTCAGTGCTTTCCCTCCTCCTAAGTTTCGAGCTGGACTCAGTGGGCGTTGAGTTGGTCCCTTCGTTAG
	ATCCTGGGTTCTGCCTACAGTCAGATTACACTCGGACCTCGTCGACATGCATTGCAAGGCGGTCCCGGATATAGTTCTCTTCCCTCCTAAGTTTCGAGCTGGACTCAGTGGGCGTTGAGTTGGTCCCTTCGTTAG
	ATCCTGGGTTCTGCCTACAGTCAGATTACACTCGGACCTCGTCGACATGCATTGGATGAGTAGCTATCTCTGGGGCCCAGCCTCCTAAGTTTCGAGCTGGACTCAGTGGGCGTTGAGTTGGTCCCTTCGTTAG
	ATCCTGGGTTCTGCCTACAGTCAGATTACACTCGGACCTCGTCGACATGCATTGCTGAGTCACTCGTAGGTCAGATTTCATCCCCTCCTAAGTTTCGAGCTGGACTCAGTGGGCGTTGAGTTGGTCCCTTCGTTAG
	ATCCTGGGTTCTGCCTACAGTCAGATTACACTCGGACCTCGTCGACATGCATTGGACATTTGCAGGTTTACATTCTGCACGGTGCCTCCTAAGTTTCGAGCTGGACTCAGTGGGCGTTGAGTTGGTCCCTTCGTTAG
	ATCCTGGGTTCTGCCTACAGTCAGATTACACTCGGACCTCGTCGACATGCATTAGCTGTGACTTTAAGCTCGCACTCTGATGTTCCTCCTAAGTTTCGAGCTGGACTCAGTGGGCGTTGAGTTGGTCCCTTCGTTAG
	ATCCTGGGTTCTGCCTACAGTCAGATTACACTCGGACCTCGTCGACATGCATTGCAAGATCTCTTCCTATGCCTTGGAAGCCCCTCCTAAGTTTCGAGCTGGACTCAGTGGGCGTTGAGTTGGTCCCTTCGTTAG
	ATCCTGGGTTCTGCCTACAGTCAGATTACACTCGGACCTCGTCGACATGCATTTGAGAGAGGTGGGTTTTACTATCCACATTTTCCCTCCTAAGTTTCGAGCTGGACTCAGTGGGCGTTGAGTTGGTCCCTTCGTTAG
	ATCCTGGGTTCTGCCTACAGTCAGATTACACTCGGACCTCGTCGACATGCATTTTCCCTTTTCTTGAAACGAAGATCCCATCTTCTCCTCCTAAGTTTCGAGCTGGACTCAGTGGGCGTTGAGTTGGTCCCTTCGTTAG
	ATCCTGGGTTCTGCCTACAGTCAGATTACACTCGGACCTCGTCGACATGCATTGCTCAATTTTTCTTGCTCTGTGGGATTCATGGCCTCCTAAGTTTCGAGCTGGACTCAGTGGGCGTTGAGTTGGTCCCTTCGTTAG
	ATCCTGGGTTCTGCCTACAGTCAGATTACACTCGGACCTCGTCGACATGCATTGCATGGCCCATCCCATCATCCAGGCCCTCCTAAGTTTCGAGCTGGACTCAGTGGGCGTTGAGTTGGTCCCTTCGTTAG
	ATCCTGGGTTCTGCCTACAGTCAGATTACACTCGGACCTCGTCGACATGCATTTCAGGCAGAGAACTGCACCCTTCTCTGCCTCCTAAGTTTCGAGCTGGACTCAGTGGGCGTTGAGTTGGTCCCTTCGTTAG
	ATCCTGGGTTCTGCCTACAGTCAGATTACACTCGGACCTCGTCGACATGCATTATTCATCTGACTGACCTTCCTGTTAGCAGGACCTCCTAAGTTTCGAGCTGGACTCAGTGGGCGTTGAGTTGGTCCCTTCGTTAG
	ATCCTGGGTTCTGCCTACAGTCAGATTACACTCGGACCTCGTCGACATGCATTTGTTCTGTACCATGGTCTGGAGCCTCTCCCTCCTAAGTTTCGAGCTGGACTCAGTGGGCGTTGAGTTGGTCCCTTCGTTAG
	ATCCTGGGTTCTGCCTACAGTCAGATTACACTCGGACCTCGTCGACATGCATTGTTTCTGACATGATGACTTCTTGGGCAGTTTGCCTCCTAAGTTTCGAGCTGGACTCAGTGGGCGTTGAGTTGGTCCCTTCGTTAG
	ATCCTGGGTTCTGCCTACAGTCAGATTACACTCGGACCTCGTCGACATGCATTGGAACTCAGGGCTTTCTGACAAGAGCTGTCCTCCTAAGTTTCGAGCTGGACTCAGTGGGCGTTGAGTTGGTCCCTTCGTTAG
	ATCCTGGGTTCTGCCTACAGTCAGATTACACTCGGACCTCGTCGACATGCATTTGTGATGAACTTGGAAAGTGCCCTGCACCCCTCCTAAGTTTCGAGCTGGACTCAGTGGGCGTTGAGTTGGTCCCTTCGTTAG
	ATCCTGGGTTCTGCCTACAGTCAGATTACACTCGGACCTCGTCGACATGCATTAGTAAGTCTTCCACCAACTGCTGGCGGACCTCCTAAGTTTCGAGCTGGACTCAGTGGGCGTTGAGTTGGTCCCTTCGTTAG
	ATCCTGGGTTCTGCCTACAGTCAGATTACACTCGGACCTCGTCGACATGCATTCCTCATGCCTGCAAGTGGCCTCATGATGCCTCCTAAGTTTCGAGCTGGACTCAGTGGGCGTTGAGTTGGTCCCTTCGTTAG
	ATCCTGGGTTCTGCCTACAGTCAGATTACACTCGGACCTCGTCGACATGCATTGTCAGATTCCTAACTATATTACTGAGGCTGGCCCTCCTAAGTTTCGAGCTGGACTCAGTGGGCGTTGAGTTGGTCCCTTCGTTAG
	ATCCTGGGTTCTGCCTACAGTCAGATTACACTCGGACCTCGTCGACATGCATTTACTTCCAACCACTGAGTTCTCCATGAGCTCCTCCTAAGTTTCGAGCTGGACTCAGTGGGCGTTGAGTTGGTCCCTTCGTTAG
	ATCCTGGGTTCTGCCTACAGTCAGATTACACTCGGACCTCGTCGACATGCATTCTCATCCAGTTTTACTTGTTTCTTTTTCAGGCCTTCCTCCTAAGTTTCGAGCTGGACTCAGTGGGCGTTGAGTTGGTCCCTTCGTTAG
	ATCCTGGGTTCTGCCTACAGTCAGATTACACTCGGACCTCGTCGACATGCATTTTCGGAGGTCCTGTTTTCAAGTTCCTCCTGCCTCCTAAGTTTCGAGCTGGACTCAGTGGGCGTTGAGTTGGTCCCTTCGTTAG
	ATCCTGGGTTCTGCCTACAGTCAGATTACACTCGGACCTCGTCGACATGCATTACCTGATGGGTTTAGATGTTTTTGGTGCTTGGCCTCCTAAGTTTCGAGCTGGACTCAGTGGGCGTTGAGTTGGTCCCTTCGTTAG
	ATCCTGGGTTCTGCCTACAGTCAGATTACACTCGGACCTCGTCGACATGCATTTATGAGTGTACCCTTTGGTTTGGCTATGACCCCTCCTAAGTTTCGAGCTGGACTCAGTGGGCGTTGAGTTGGTCCCTTCGTTAG
	ATCCTGGGTTCTGCCTACAGTCAGATTACACTCGGACCTCGTCGACATGCATTCTGCTTGCCTGCCTGCTGCAGGATCTCCTCCTAAGTTTCGAGCTGGACTCAGTGGGCGTTGAGTTGGTCCCTTCGTTAG
	ATCCTGGGTTCTGCCTACAGTCAGATTACACTCGGACCTCGTCGACATGCATTTCTTGTAGTGAGGCCTCCTGGGTTGACCCTCCTAAGTTTCGAGCTGGACTCAGTGGGCGTTGAGTTGGTCCCTTCGTTAG
	ATCCTGGGTTCTGCCTACAGTCAGATTACACTCGGACCTCGTCGACATGCATTTCTTGAGCATGAGTGGAAAGTCCTATTTGGCCCTCCTAAGTTTCGAGCTGGACTCAGTGGGCGTTGAGTTGGTCCCTTCGTTAG
	ATCCTGGGTTCTGCCTACAGTCAGATTACACTCGGACCTCGTCGACATGCATTCGCATGGTGATCATCCACCTCCGAGGCCCTCCTAAGTTTCGAGCTGGACTCAGTGGGCGTTGAGTTGGTCCCTTCGTTAG
	ATCCTGGGTTCTGCCTACAGTCAGATTACACTCGGACCTCGTCGACATGCATTATCTGACCGTAGCTTCTCTTTTTCTCTGACCACCTCCTAAGTTTCGAGCTGGACTCAGTGGGCGTTGAGTTGGTCCCTTCGTTAG
	ATCCTGGGTTCTGCCTACAGTCAGATTACACTCGGACCTCGTCGACATGCATTCTCTCTCTCTTTTCGGAGTTCATTTTTTAAGGCTGCCTCCTAAGTTTCGAGCTGGACTCAGTGGGCGTTGAGTTGGTCCCTTCGTTAG
	ATCCTGGGTTCTGCCTACAGTCAGATTACACTCGGACCTCGTCGACATGCATTTGTTCCTGGTTTCCCTGTGGTGTGTTGGCCTCCTAAGTTTCGAGCTGGACTCAGTGGGCGTTGAGTTGGTCCCTTCGTTAG
	ATCCTGGGTTCTGCCTACAGTCAGATTACACTCGGACCTCGTCGACATGCATTGAGGTTGTACTCATTCCGCCGCTCTATGGCCTCCTAAGTTTCGAGCTGGACTCAGTGGGCGTTGAGTTGGTCCCTTCGTTAG
	ATCCTGGGTTCTGCCTACAGTCAGATTACACTCGGACCTCGTCGACATGCATTCTTCACCATTGCGTCTGCCTTAGTGTTCTTGCCTCCTAAGTTTCGAGCTGGACTCAGTGGGCGTTGAGTTGGTCCCTTCGTTAG
	ATCCTGGGTTCTGCCTACAGTCAGATTACACTCGGACCTCGTCGACATGCATTAGGTGCTGGTTTATCCTTTCTGCCTGCAGCCTCCTAAGTTTCGAGCTGGACTCAGTGGGCGTTGAGTTGGTCCCTTCGTTAG
	ATCCTGGGTTCTGCCTACAGTCAGATTACACTCGGACCTCGTCGACATGCATTTCTATCATTCGTTCCTCCATGACAGTTACCAGCCTCCTAAGTTTCGAGCTGGACTCAGTGGGCGTTGAGTTGGTCCCTTCGTTAG
	ATCCTGGGTTCTGCCTACAGTCAGATTACACTCGGACCTCGTCGACATGCATTCTGTTTTCTGTCGCTGTTCAGTCACTTCCAGCCTCCTAAGTTTCGAGCTGGACTCAGTGGGCGTTGAGTTGGTCCCTTCGTTAG
	ATCCTGGGTTCTGCCTACAGTCAGATTACACTCGGACCTCGTCGACATGCATTAGAGTTGTTCTTTGAGCTGATTCACTTTCTCTTGCCTCCTAAGTTTCGAGCTGGACTCAGTGGGCGTTGAGTTGGTCCCTTCGTTAG
CEP350	GTCGCCCATGCTCTCGACCTACTTG TTACACTCGGACCTCGTCGACATGTCTAGACCTTTACTGGCACAGCCAAGCAGTCCTCCTAAGTTTCGAGCTGGACTCAGTGAGCCTGCCACGCTAGTATTCTGTGG
	GTCGCCCATGCTCTCGACCTACTTG TTACACTCGGACCTCGTCGACATGACCAGTCTTGATCATCTCCTAACGCGCTCACCTCCTAAGTTTCGAGCTGGACTCAGTGAGCCTGCCACGCTAGTATTCTGTGG
	GTCGCCCATGCTCTCGACCTACTTG TTACACTCGGACCTCGTCGACATGTCCACTGAAGACTGCTGGTGAACATGGGCCCTCCTAAGTTTCGAGCTGGACTCAGTGAGCCTGCCACGCTAGTATTCTGTGG
	GTCGCCCATGCTCTCGACCTACTTG TTACACTCGGACCTCGTCGACATGTACCAAAGCTAGTGGCTCCACTTGTAGAGCCCTCCTAAGTTTCGAGCTGGACTCAGTGAGCCTGCCACGCTAGTATTCTGTGG
	GTCGCCCATGCTCTCGACCTACTTG TTACACTCGGACCTCGTCGACATGTCCTTGATGATCTGAGAACTGGAGATGGGGCCTCCTAAGTTTCGAGCTGGACTCAGTGAGCCTGCCACGCTAGTATTCTGTGG
	GTCGCCCATGCTCTCGACCTACTTG TTACACTCGGACCTCGTCGACATGTGTTCAGCAATAGACTCCAGGGATCCTCTGCCTCCTAAGTTTCGAGCTGGACTCAGTGAGCCTGCCACGCTAGTATTCTGTGG
	GTCGCCCATGCTCTCGACCTACTTG TTACACTCGGACCTCGTCGACATGAACAGTGCTGATGGGACTTGATAGGCAGGTCCTCCTAAGTTTCGAGCTGGACTCAGTGAGCCTGCCACGCTAGTATTCTGTGG
	GTCGCCCATGCTCTCGACCTACTTG TTACACTCGGACCTCGTCGACATGCGGATGGTACATATTCAACAGCAGGGCTGCCCTCCTAAGTTTCGAGCTGGACTCAGTGAGCCTGCCACGCTAGTATTCTGTGG
	GTCGCCCATGCTCTCGACCTACTTG TTACACTCGGACCTCGTCGACATGGCATCTAAACGTCGCTTCCACTCTAGGAGCCCTCCTAAGTTTCGAGCTGGACTCAGTGAGCCTGCCACGCTAGTATTCTGTGG
	GTCGCCCATGCTCTCGACCTACTTG TTACACTCGGACCTCGTCGACATGAAGCAAACCACGCTGTTTCTTCCGGAGCGGCCTCCTAAGTTTCGAGCTGGACTCAGTGAGCCTGCCACGCTAGTATTCTGTGG
	GTCGCCCATGCTCTCGACCTACTTG TTACACTCGGACCTCGTCGACATGTGCTCTAACCAGGCCAATTCAGCCTTAGTCCCTCCTAAGTTTCGAGCTGGACTCAGTGAGCCTGCCACGCTAGTATTCTGTGG
	GTCGCCCATGCTCTCGACCTACTTG TTACACTCGGACCTCGTCGACATGAGATGGAACTGAAGGACTTTCTTGGCGGCTCCTCCTAAGTTTCGAGCTGGACTCAGTGAGCCTGCCACGCTAGTATTCTGTGG
	GTCGCCCATGCTCTCGACCTACTTG TTACACTCGGACCTCGTCGACATGTGGTGGTCATACAGTATTGCAAGGGGAGCTCCTCCTAAGTTTCGAGCTGGACTCAGTGAGCCTGCCACGCTAGTATTCTGTGG
	GTCGCCCATGCTCTCGACCTACTTG TTACACTCGGACCTCGTCGACATGTATCTGAGCTAGAGACACACTCTCCTGCTGCCTCCTAAGTTTCGAGCTGGACTCAGTGAGCCTGCCACGCTAGTATTCTGTGG
	GTCGCCCATGCTCTCGACCTACTTG TTACACTCGGACCTCGTCGACATGTGATTTCTGGGAACTTGGTGACAGGGGAGACCTCCTAAGTTTCGAGCTGGACTCAGTGAGCCTGCCACGCTAGTATTCTGTGG
	GTCGCCCATGCTCTCGACCTACTTG TTACACTCGGACCTCGTCGACATGTCCTGATGAATGCTGGGAGGTAACATCCACCCTCCTAAGTTTCGAGCTGGACTCAGTGAGCCTGCCACGCTAGTATTCTGTGG
	GTCGCCCATGCTCTCGACCTACTTG TTACACTCGGACCTCGTCGACATGAAGGCATCTGTATAAGCAGCTGGTGAGGTCCCTCCTAAGTTTCGAGCTGGACTCAGTGAGCCTGCCACGCTAGTATTCTGTGG
	GTCGCCCATGCTCTCGACCTACTTG TTACACTCGGACCTCGTCGACATGATGGGAGAGTAAACTTCCAGCTGTTCCAGCCCTCCTAAGTTTCGAGCTGGACTCAGTGAGCCTGCCACGCTAGTATTCTGTGG
	GTCGCCCATGCTCTCGACCTACTTG TTACACTCGGACCTCGTCGACATGCATGTCACTACTGGAAGATGCACTTGGGGGCCTCCTAAGTTTCGAGCTGGACTCAGTGAGCCTGCCACGCTAGTATTCTGTGG
	GTCGCCCATGCTCTCGACCTACTTG TTACACTCGGACCTCGTCGACATGTCTCAGAGCAGCCTTGGTTTGAGAAAGTGCCCTCCTAAGTTTCGAGCTGGACTCAGTGAGCCTGCCACGCTAGTATTCTGTGG
	GTCGCCCATGCTCTCGACCTACTTG TTACACTCGGACCTCGTCGACATGTTTGATCAGGGTCTCAAAGATCCCGTCGGCCCTCCTAAGTTTCGAGCTGGACTCAGTGAGCCTGCCACGCTAGTATTCTGTGG
	GTCGCCCATGCTCTCGACCTACTTG TTACACTCGGACCTCGTCGACATGTCATCCTCATCATAGTTCACCCACTGTGCCCCTCCTAAGTTTCGAGCTGGACTCAGTGAGCCTGCCACGCTAGTATTCTGTGG
	GTCGCCCATGCTCTCGACCTACTTG TTACACTCGGACCTCGTCGACATGCTCCTCATGGAGCTCCTGAACCAGGATATGCCTCCTAAGTTTCGAGCTGGACTCAGTGAGCCTGCCACGCTAGTATTCTGTGG
	GTCGCCCATGCTCTCGACCTACTTG TTACACTCGGACCTCGTCGACATGCTCTACTTCTTCTGCAGTATGGGGGACTGCCCTCCTAAGTTTCGAGCTGGACTCAGTGAGCCTGCCACGCTAGTATTCTGTGG
	GTCGCCCATGCTCTCGACCTACTTG TTACACTCGGACCTCGTCGACATGAACTCCCGGCTGAGTTCAAGTTCAGCAAGTCCTCCTAAGTTTCGAGCTGGACTCAGTGAGCCTGCCACGCTAGTATTCTGTGG
	GTCGCCCATGCTCTCGACCTACTTG TTACACTCGGACCTCGTCGACATGTTAGCAAGTTCTTCCTGCCCACTGGCACCCCTCCTAAGTTTCGAGCTGGACTCAGTGAGCCTGCCACGCTAGTATTCTGTGG
	GTCGCCCATGCTCTCGACCTACTTG TTACACTCGGACCTCGTCGACATGATACTGGGCTCTCCGGTCTGGGACACATCCTCCTAAGTTTCGAGCTGGACTCAGTGAGCCTGCCACGCTAGTATTCTGTGG
	GTCGCCCATGCTCTCGACCTACTTG TTACACTCGGACCTCGTCGACATGAGTGATGACTTCAGCTGGGCTTCCAGTTGGCCTCCTAAGTTTCGAGCTGGACTCAGTGAGCCTGCCACGCTAGTATTCTGTGG
	GTCGCCCATGCTCTCGACCTACTTG TTACACTCGGACCTCGTCGACATGTCTGCAGCGATGGAAACCTTTTCTGTGGCACCTCCTAAGTTTCGAGCTGGACTCAGTGAGCCTGCCACGCTAGTATTCTGTGG
	GTCGCCCATGCTCTCGACCTACTTG TTACACTCGGACCTCGTCGACATGCCTTCAGGTTTATCTAACTCCACTCCGGCCCCTCCTAAGTTTCGAGCTGGACTCAGTGAGCCTGCCACGCTAGTATTCTGTGG
	GTCGCCCATGCTCTCGACCTACTTG TTACACTCGGACCTCGTCGACATGACTTGCTGTTCATGCTCCACATCACTGCGCCCTCCTAAGTTTCGAGCTGGACTCAGTGAGCCTGCCACGCTAGTATTCTGTGG
	GTCGCCCATGCTCTCGACCTACTTG TTACACTCGGACCTCGTCGACATGTTCATCAGCTCAGTAGGGGACTTGAGTTCCCCTCCTAAGTTTCGAGCTGGACTCAGTGAGCCTGCCACGCTAGTATTCTGTGG
	GTCGCCCATGCTCTCGACCTACTTG TTACACTCGGACCTCGTCGACATGTGGCTGTGGCTTATCTCTGCAAGACTGAGACCTCCTAAGTTTCGAGCTGGACTCAGTGAGCCTGCCACGCTAGTATTCTGTGG
	GTCGCCCATGCTCTCGACCTACTTG TTACACTCGGACCTCGTCGACATGGCCGTTTCAGATCTGTGTAGTGGTGTGAGGCCTCCTAAGTTTCGAGCTGGACTCAGTGAGCCTGCCACGCTAGTATTCTGTGG
	GTCGCCCATGCTCTCGACCTACTTG TTACACTCGGACCTCGTCGACATGATCTGAGGCTTGGCTGTTGGTGATGTTTCCCCTCCTAAGTTTCGAGCTGGACTCAGTGAGCCTGCCACGCTAGTATTCTGTGG
	GTCGCCCATGCTCTCGACCTACTTG TTACACTCGGACCTCGTCGACATGTAACTGCTTGATCAGACTGGCTTCTTGGGCCCTCCTAAGTTTCGAGCTGGACTCAGTGAGCCTGCCACGCTAGTATTCTGTGG
	GTCGCCCATGCTCTCGACCTACTTG TTACACTCGGACCTCGTCGACATGTTCCGCAACTCATCCTTCAGAGCTCTGATCCCTCCTAAGTTTCGAGCTGGACTCAGTGAGCCTGCCACGCTAGTATTCTGTGG
	GTCGCCCATGCTCTCGACCTACTTG TTACACTCGGACCTCGTCGACATGTGCTAGACTCCTGCTTTGACACAGATGTGCCCTCCTAAGTTTCGAGCTGGACTCAGTGAGCCTGCCACGCTAGTATTCTGTGG
	GTCGCCCATGCTCTCGACCTACTTG TTACACTCGGACCTCGTCGACATGGTATACTGTGATCTGGACTCCCTGGCTGCCCTCCTAAGTTTCGAGCTGGACTCAGTGAGCCTGCCACGCTAGTATTCTGTGG
	GTCGCCCATGCTCTCGACCTACTTG TTACACTCGGACCTCGTCGACATGTGTCCCAGGCAGCCAAAGCTTGTTTTTCCACCTCCTAAGTTTCGAGCTGGACTCAGTGAGCCTGCCACGCTAGTATTCTGTGG
	GTCGCCCATGCTCTCGACCTACTTG TTACACTCGGACCTCGTCGACATGGTCTCCAAGTCAGTTGGACCAGGACTGGTCCTCCTAAGTTTCGAGCTGGACTCAGTGAGCCTGCCACGCTAGTATTCTGTGG
	GTCGCCCATGCTCTCGACCTACTTG TTACACTCGGACCTCGTCGACATGTGAGAGTCCAATTTACTCTCCCCTGCAGACCCTCCTAAGTTTCGAGCTGGACTCAGTGAGCCTGCCACGCTAGTATTCTGTGG
	GTCGCCCATGCTCTCGACCTACTTG TTACACTCGGACCTCGTCGACATGAGAATCAGCTGTCTTTCCTTCCGAGCTGCCCCTCCTAAGTTTCGAGCTGGACTCAGTGAGCCTGCCACGCTAGTATTCTGTGG
	GTCGCCCATGCTCTCGACCTACTTG TTACACTCGGACCTCGTCGACATGCTCCTTCAAGGCCTTTTCACGGAGACGCAGCCTCCTAAGTTTCGAGCTGGACTCAGTGAGCCTGCCACGCTAGTATTCTGTGG
	GTCGCCCATGCTCTCGACCTACTTG TTACACTCGGACCTCGTCGACATGGTGAAGACTGGTGAGCTGCCCTCATTTCTTCCTCCTAAGTTTCGAGCTGGACTCAGTGAGCCTGCCACGCTAGTATTCTGTGG
	GTCGCCCATGCTCTCGACCTACTTG TTACACTCGGACCTCGTCGACATGGCTGTTTCACAAAGTCTGGAAGGTGCTGCCCCTCCTAAGTTTCGAGCTGGACTCAGTGAGCCTGCCACGCTAGTATTCTGTGG
	GTCGCCCATGCTCTCGACCTACTTG TTACACTCGGACCTCGTCGACATGCTCTGCCATCTCACAGATTTGACGTGCTGCCCTCCTAAGTTTCGAGCTGGACTCAGTGAGCCTGCCACGCTAGTATTCTGTGG
	GTCGCCCATGCTCTCGACCTACTTG TTACACTCGGACCTCGTCGACATGCTGTGGTGAGGCGAGCAGTTTCTGACTGCCCTCCTAAGTTTCGAGCTGGACTCAGTGAGCCTGCCACGCTAGTATTCTGTGG
	GTCGCCCATGCTCTCGACCTACTTG TTACACTCGGACCTCGTCGACATGTTGCTTCCTGCAGGACTTCAGTTACTTCCCCCTCCTAAGTTTCGAGCTGGACTCAGTGAGCCTGCCACGCTAGTATTCTGTGG
	GTCGCCCATGCTCTCGACCTACTTG TTACACTCGGACCTCGTCGACATGACCACCTGCTGTAATGATTCTGCATGGACCCCTCCTAAGTTTCGAGCTGGACTCAGTGAGCCTGCCACGCTAGTATTCTGTGG
	GTCGCCCATGCTCTCGACCTACTTG TTACACTCGGACCTCGTCGACATGTTGTCTCTGACTCTCCAGAGCCTCTTGTTCCCTCCTAAGTTTCGAGCTGGACTCAGTGAGCCTGCCACGCTAGTATTCTGTGG
	GTCGCCCATGCTCTCGACCTACTTG TTACACTCGGACCTCGTCGACATGTTCAAGAGGGCCAAGTCTCTTTCATGGCGTCCTCCTAAGTTTCGAGCTGGACTCAGTGAGCCTGCCACGCTAGTATTCTGTGG
	GTCGCCCATGCTCTCGACCTACTTG TTACACTCGGACCTCGTCGACATGTCTTTCTACATCTGACAGTTGGCGCACCGACCTCCTAAGTTTCGAGCTGGACTCAGTGAGCCTGCCACGCTAGTATTCTGTGG
	GTCGCCCATGCTCTCGACCTACTTG TTACACTCGGACCTCGTCGACATGTGGCGTTCAGATAACTGAGTTCTGCTGCCACCTCCTAAGTTTCGAGCTGGACTCAGTGAGCCTGCCACGCTAGTATTCTGTGG
	GTCGCCCATGCTCTCGACCTACTTG TTACACTCGGACCTCGTCGACATGACCTGGTATTGGAGCCATGTTCTCTGTCGTCCTCCTAAGTTTCGAGCTGGACTCAGTGAGCCTGCCACGCTAGTATTCTGTGG
	GTCGCCCATGCTCTCGACCTACTTG TTACACTCGGACCTCGTCGACATGTTCTGCTGGCTGCCGGGTTCAGATCAGTCCTCCTAAGTTTCGAGCTGGACTCAGTGAGCCTGCCACGCTAGTATTCTGTGG
	GTCGCCCATGCTCTCGACCTACTTG TTACACTCGGACCTCGTCGACATGGCTGGTCCCAGATTTCTTTCCTTGATGGGACCTCCTAAGTTTCGAGCTGGACTCAGTGAGCCTGCCACGCTAGTATTCTGTGG
	GTCGCCCATGCTCTCGACCTACTTG TTACACTCGGACCTCGTCGACATGACTTTCTGTTAGAATGGTCCTCCTGAGGGCCCTCCTAAGTTTCGAGCTGGACTCAGTGAGCCTGCCACGCTAGTATTCTGTGG
	GTCGCCCATGCTCTCGACCTACTTG TTACACTCGGACCTCGTCGACATGTTTTTCTGTCGAAGTCCCAGTCCCTGGAGACCTCCTAAGTTTCGAGCTGGACTCAGTGAGCCTGCCACGCTAGTATTCTGTGG
	GTCGCCCATGCTCTCGACCTACTTG TTACACTCGGACCTCGTCGACATGTGAAACACCACTTAGAGGAGTTGCGGTGGCCCTCCTAAGTTTCGAGCTGGACTCAGTGAGCCTGCCACGCTAGTATTCTGTGG
	GTCGCCCATGCTCTCGACCTACTTG TTACACTCGGACCTCGTCGACATGAAGGCCGTGATGTTGATGTTCCTCTGTCCACCTCCTAAGTTTCGAGCTGGACTCAGTGAGCCTGCCACGCTAGTATTCTGTGG
	GTCGCCCATGCTCTCGACCTACTTG TTACACTCGGACCTCGTCGACATGTCCCATGGTCCTTTGCTTTGTGTACCACCTCCTCCTAAGTTTCGAGCTGGACTCAGTGAGCCTGCCACGCTAGTATTCTGTGG
	GTCGCCCATGCTCTCGACCTACTTG TTACACTCGGACCTCGTCGACATGTAACTGTGCCAGTAGCCCTTCTGGTTTGGGCCTCCTAAGTTTCGAGCTGGACTCAGTGAGCCTGCCACGCTAGTATTCTGTGG
	GTCGCCCATGCTCTCGACCTACTTG TTACACTCGGACCTCGTCGACATGTCTTTCACAGGTGGAGTTACAGCCTTGGTCCCTCCTAAGTTTCGAGCTGGACTCAGTGAGCCTGCCACGCTAGTATTCTGTGG
	GTCGCCCATGCTCTCGACCTACTTG TTACACTCGGACCTCGTCGACATGAGGTCCATCTTCTTGAGGTGCCTGCTGCCCTCCTAAGTTTCGAGCTGGACTCAGTGAGCCTGCCACGCTAGTATTCTGTGG
	GTCGCCCATGCTCTCGACCTACTTG TTACACTCGGACCTCGTCGACATGTTCCATGCTGACCCATAGTTAATGCTGGCCCCTCCTAAGTTTCGAGCTGGACTCAGTGAGCCTGCCACGCTAGTATTCTGTGG
	GTCGCCCATGCTCTCGACCTACTTG TTACACTCGGACCTCGTCGACATGGGCTGTGGTTGAGAATGGTGAACTTGTGGGCCTCCTAAGTTTCGAGCTGGACTCAGTGAGCCTGCCACGCTAGTATTCTGTGG
	GTCGCCCATGCTCTCGACCTACTTG TTACACTCGGACCTCGTCGACATGTTCTTGCAAGAGGCTGTGGAGGTTCTGAGACCTCCTAAGTTTCGAGCTGGACTCAGTGAGCCTGCCACGCTAGTATTCTGTGG
	GTCGCCCATGCTCTCGACCTACTTG TTACACTCGGACCTCGTCGACATGTGTCAGATTCTCCAGATGGCTGATACCCTGCCTCCTAAGTTTCGAGCTGGACTCAGTGAGCCTGCCACGCTAGTATTCTGTGG
	GTCGCCCATGCTCTCGACCTACTTG TTACACTCGGACCTCGTCGACATGGTTTCCTGTAGTCGCCTAGTTGCTGATGGCCCTCCTAAGTTTCGAGCTGGACTCAGTGAGCCTGCCACGCTAGTATTCTGTGG
	GTCGCCCATGCTCTCGACCTACTTG TTACACTCGGACCTCGTCGACATGGTAAAGGCTTCCTTCTGCTTCCGGTAGAGCCCTCCTAAGTTTCGAGCTGGACTCAGTGAGCCTGCCACGCTAGTATTCTGTGG
	GTCGCCCATGCTCTCGACCTACTTG TTACACTCGGACCTCGTCGACATGTTTGCTTTCTCTTCCTTTCCTCCTGCTGCCCCTCCTAAGTTTCGAGCTGGACTCAGTGAGCCTGCCACGCTAGTATTCTGTGG
	GTCGCCCATGCTCTCGACCTACTTG TTACACTCGGACCTCGTCGACATGTGTCGTACCTCATCTGTGTCATAGTGGCGCCCTCCTAAGTTTCGAGCTGGACTCAGTGAGCCTGCCACGCTAGTATTCTGTGG
	GTCGCCCATGCTCTCGACCTACTTG TTACACTCGGACCTCGTCGACATGTCTTTTTACTGGGCTGTGACTCCTAGGAGCCCTCCTAAGTTTCGAGCTGGACTCAGTGAGCCTGCCACGCTAGTATTCTGTGG
	GTCGCCCATGCTCTCGACCTACTTG TTACACTCGGACCTCGTCGACATGTGCTTTGCAGTGTGAGCTGTAGAATCCAGCCCTCCTAAGTTTCGAGCTGGACTCAGTGAGCCTGCCACGCTAGTATTCTGTGG
	GTCGCCCATGCTCTCGACCTACTTG TTACACTCGGACCTCGTCGACATGAACGTCCAACCTGGGATCAGATTCTGCTCTCCTCCTAAGTTTCGAGCTGGACTCAGTGAGCCTGCCACGCTAGTATTCTGTGG
	GTCGCCCATGCTCTCGACCTACTTG TTACACTCGGACCTCGTCGACATGTCTTTGCTCTTTTGGCTCCATTCTGGGAGCCCTCCTAAGTTTCGAGCTGGACTCAGTGAGCCTGCCACGCTAGTATTCTGTGG
	GTCGCCCATGCTCTCGACCTACTTG TTACACTCGGACCTCGTCGACATGTTGAAACTCAGCCTCCTGCCACACTTTCCCCCTCCTAAGTTTCGAGCTGGACTCAGTGAGCCTGCCACGCTAGTATTCTGTGG
	GTCGCCCATGCTCTCGACCTACTTG TTACACTCGGACCTCGTCGACATGACCTTTATATGCTGGAGCAGGTGGTGCTGTCCTCCTAAGTTTCGAGCTGGACTCAGTGAGCCTGCCACGCTAGTATTCTGTGG
	GTCGCCCATGCTCTCGACCTACTTG TTACACTCGGACCTCGTCGACATGCTGGATGGTCAATATGACCCAGCTTCTGGCCCTCCTAAGTTTCGAGCTGGACTCAGTGAGCCTGCCACGCTAGTATTCTGTGG
	GTCGCCCATGCTCTCGACCTACTTG TTACACTCGGACCTCGTCGACATGGCTCCGTATATTCCGTTCTTCTCGACTGCCCCTCCTAAGTTTCGAGCTGGACTCAGTGAGCCTGCCACGCTAGTATTCTGTGG
	GTCGCCCATGCTCTCGACCTACTTG TTACACTCGGACCTCGTCGACATGTTTCTTCACATTACTCTCCAGGGTGGTGGCCCTCCTAAGTTTCGAGCTGGACTCAGTGAGCCTGCCACGCTAGTATTCTGTGG
	GTCGCCCATGCTCTCGACCTACTTG TTACACTCGGACCTCGTCGACATGACTCGTCTGCAGTAGGAACTGAAGCCAAGGCCTCCTAAGTTTCGAGCTGGACTCAGTGAGCCTGCCACGCTAGTATTCTGTGG
	GTCGCCCATGCTCTCGACCTACTTG TTACACTCGGACCTCGTCGACATGTGCTGGAGATTGAAATGGGAGAAGGACTGCCCTCCTAAGTTTCGAGCTGGACTCAGTGAGCCTGCCACGCTAGTATTCTGTGG
	GTCGCCCATGCTCTCGACCTACTTG TTACACTCGGACCTCGTCGACATGTGTCCTCCTGAGAATGGCATGTTCAGTTCCCCTCCTAAGTTTCGAGCTGGACTCAGTGAGCCTGCCACGCTAGTATTCTGTGG
	GTCGCCCATGCTCTCGACCTACTTG TTACACTCGGACCTCGTCGACATGGTAGATGAACGAGACGATGCAGCAGACTGGCCTCCTAAGTTTCGAGCTGGACTCAGTGAGCCTGCCACGCTAGTATTCTGTGG
	GTCGCCCATGCTCTCGACCTACTTG TTACACTCGGACCTCGTCGACATGTCTGCTACTTTCAAAAGGGGCTGTCCATCCCCTCCTAAGTTTCGAGCTGGACTCAGTGAGCCTGCCACGCTAGTATTCTGTGG
	GTCGCCCATGCTCTCGACCTACTTG TTACACTCGGACCTCGTCGACATGGAGGCCCTTCACTGACTGAATCTATGCTGGCCTCCTAAGTTTCGAGCTGGACTCAGTGAGCCTGCCACGCTAGTATTCTGTGG
	GTCGCCCATGCTCTCGACCTACTTG TTACACTCGGACCTCGTCGACATGACAGCTTCCCAGCATCTTCTGAATTCTGGCCCTCCTAAGTTTCGAGCTGGACTCAGTGAGCCTGCCACGCTAGTATTCTGTGG
	GTCGCCCATGCTCTCGACCTACTTG TTACACTCGGACCTCGTCGACATGTGGCTGGAACTGAAATTGGAAGGTGCACCACCTCCTAAGTTTCGAGCTGGACTCAGTGAGCCTGCCACGCTAGTATTCTGTGG
	GTCGCCCATGCTCTCGACCTACTTG TTACACTCGGACCTCGTCGACATGAGAATCACACACAGCTGTACTTGTAGGGGCCCTCCTAAGTTTCGAGCTGGACTCAGTGAGCCTGCCACGCTAGTATTCTGTGG
	GTCGCCCATGCTCTCGACCTACTTG TTACACTCGGACCTCGTCGACATGCGATGATGGAGGCCAGCAGGAGAAAAGCGCCTCCTAAGTTTCGAGCTGGACTCAGTGAGCCTGCCACGCTAGTATTCTGTGG
	GTCGCCCATGCTCTCGACCTACTTG TTACACTCGGACCTCGTCGACATGGTCTCCCTCTTCTTCAGAGAGACTCCCCTCCTCCTAAGTTTCGAGCTGGACTCAGTGAGCCTGCCACGCTAGTATTCTGTGG
PCNT	ACGGGTTGTAGTCGTTCTAGCCAGC TTACACTCGGACCTCGTCGACATGATATTGCAATGACCACCCTGACGGCCGTGCCCTCCTAAGTTTCGAGCTGGACTCAGTGTGACTCTTTGCTGGAGCCTTCGTCC
	ACGGGTTGTAGTCGTTCTAGCCAGC TTACACTCGGACCTCGTCGACATGGCTCAAGTCAGACTTCAGCTCCTCCAACGTCCTCCTAAGTTTCGAGCTGGACTCAGTGTGACTCTTTGCTGGAGCCTTCGTCC
	ACGGGTTGTAGTCGTTCTAGCCAGC TTACACTCGGACCTCGTCGACATGAGCCTCAGCCTCAAGCTGCTGCTGAGAATCCTCCTAAGTTTCGAGCTGGACTCAGTGTGACTCTTTGCTGGAGCCTTCGTCC
	ACGGGTTGTAGTCGTTCTAGCCAGC TTACACTCGGACCTCGTCGACATGTTATAAGCCAGCAGTTCAACCTGCCTGCGCCCTCCTAAGTTTCGAGCTGGACTCAGTGTGACTCTTTGCTGGAGCCTTCGTCC
	ACGGGTTGTAGTCGTTCTAGCCAGC TTACACTCGGACCTCGTCGACATGGCACCATCTGCAGTAAAGCCTTCACGTGCTCCTCCTAAGTTTCGAGCTGGACTCAGTGTGACTCTTTGCTGGAGCCTTCGTCC
	ACGGGTTGTAGTCGTTCTAGCCAGC TTACACTCGGACCTCGTCGACATGGGGTCACAGGACCAGCAGTTTGAGCCTCACCTCCTAAGTTTCGAGCTGGACTCAGTGTGACTCTTTGCTGGAGCCTTCGTCC
	ACGGGTTGTAGTCGTTCTAGCCAGC TTACACTCGGACCTCGTCGACATGTTTTTCACCAAGAGCAGCTCCGACTGCAGCCCTCCTAAGTTTCGAGCTGGACTCAGTGTGACTCTTTGCTGGAGCCTTCGTCC
	ACGGGTTGTAGTCGTTCTAGCCAGC TTACACTCGGACCTCGTCGACATGCCTCTGGCAGACGGTGAGCACTGACATCACCTCCTAAGTTTCGAGCTGGACTCAGTGTGACTCTTTGCTGGAGCCTTCGTCC
	ACGGGTTGTAGTCGTTCTAGCCAGC TTACACTCGGACCTCGTCGACATGTGTAACAACTCAACCTCTCCATCCAGCGGCCCTCCTAAGTTTCGAGCTGGACTCAGTGTGACTCTTTGCTGGAGCCTTCGTCC
	ACGGGTTGTAGTCGTTCTAGCCAGC TTACACTCGGACCTCGTCGACATGAAATCTTCATCTGGGAGAGCAGGGCTGAGCCCTCCTAAGTTTCGAGCTGGACTCAGTGTGACTCTTTGCTGGAGCCTTCGTCC
	ACGGGTTGTAGTCGTTCTAGCCAGC TTACACTCGGACCTCGTCGACATGACGCATGTGGCTGCTAATTTCAGCCACGGACCTCCTAAGTTTCGAGCTGGACTCAGTGTGACTCTTTGCTGGAGCCTTCGTCC
	ACGGGTTGTAGTCGTTCTAGCCAGC TTACACTCGGACCTCGTCGACATGCAGACAAAGTTCTGTCCAACTCCGGGAGGGCCTCCTAAGTTTCGAGCTGGACTCAGTGTGACTCTTTGCTGGAGCCTTCGTCC
	ACGGGTTGTAGTCGTTCTAGCCAGC TTACACTCGGACCTCGTCGACATGTCAAAGTCTGCTCGTAAGAGCTCTAGGGCCCCTCCTAAGTTTCGAGCTGGACTCAGTGTGACTCTTTGCTGGAGCCTTCGTCC
	ACGGGTTGTAGTCGTTCTAGCCAGC TTACACTCGGACCTCGTCGACATGGAATCAAGGCTGGACAGATGTCTGGTCTCCCCTCCTAAGTTTCGAGCTGGACTCAGTGTGACTCTTTGCTGGAGCCTTCGTCC
	ACGGGTTGTAGTCGTTCTAGCCAGC TTACACTCGGACCTCGTCGACATGTCTAAATCTTCCACACGAGAGGTGCGCGCCCCTCCTAAGTTTCGAGCTGGACTCAGTGTGACTCTTTGCTGGAGCCTTCGTCC
	ACGGGTTGTAGTCGTTCTAGCCAGC TTACACTCGGACCTCGTCGACATGACTCCAAGTCTTCTAAACACCGGCCGTGCTCCTCCTAAGTTTCGAGCTGGACTCAGTGTGACTCTTTGCTGGAGCCTTCGTCC
	ACGGGTTGTAGTCGTTCTAGCCAGC TTACACTCGGACCTCGTCGACATGGTCACTGACTGTGAACATCCCACACTGCTCCCTCCTAAGTTTCGAGCTGGACTCAGTGTGACTCTTTGCTGGAGCCTTCGTCC
	ACGGGTTGTAGTCGTTCTAGCCAGC TTACACTCGGACCTCGTCGACATGTCTTGACATTGCTGGTGTGTGCTTCCTCGCCCTCCTAAGTTTCGAGCTGGACTCAGTGTGACTCTTTGCTGGAGCCTTCGTCC
	ACGGGTTGTAGTCGTTCTAGCCAGC TTACACTCGGACCTCGTCGACATGAGCCGTTTCGTCTGGCTTCCAAGCAGACCCCTCCTAAGTTTCGAGCTGGACTCAGTGTGACTCTTTGCTGGAGCCTTCGTCC
	ACGGGTTGTAGTCGTTCTAGCCAGC TTACACTCGGACCTCGTCGACATGTTCTCAAGCTTAGACACGGCTCTGCTCAGCCCTCCTAAGTTTCGAGCTGGACTCAGTGTGACTCTTTGCTGGAGCCTTCGTCC
	ACGGGTTGTAGTCGTTCTAGCCAGC TTACACTCGGACCTCGTCGACATGGCTGCCATTTTTTTCTGGGAGGAGGTGGGCCCTCCTAAGTTTCGAGCTGGACTCAGTGTGACTCTTTGCTGGAGCCTTCGTCC
	ACGGGTTGTAGTCGTTCTAGCCAGC TTACACTCGGACCTCGTCGACATGATCATTAACTGTCCTGTCCACGGCCTGGCTCCTCCTAAGTTTCGAGCTGGACTCAGTGTGACTCTTTGCTGGAGCCTTCGTCC
	ACGGGTTGTAGTCGTTCTAGCCAGC TTACACTCGGACCTCGTCGACATGCAGGTCTCTCACTGTCTGCTGAAGCTGCTTCCTCCTAAGTTTCGAGCTGGACTCAGTGTGACTCTTTGCTGGAGCCTTCGTCC
	ACGGGTTGTAGTCGTTCTAGCCAGC TTACACTCGGACCTCGTCGACATGCGCTGACGCTGCAGTTCTAATTCTCGCAGCCCTCCTAAGTTTCGAGCTGGACTCAGTGTGACTCTTTGCTGGAGCCTTCGTCC
	ACGGGTTGTAGTCGTTCTAGCCAGC TTACACTCGGACCTCGTCGACATGCTCCTTGTCTCTCTGCCACTTCCTCCACTGCCTCCTAAGTTTCGAGCTGGACTCAGTGTGACTCTTTGCTGGAGCCTTCGTCC
	ACGGGTTGTAGTCGTTCTAGCCAGC TTACACTCGGACCTCGTCGACATGACCGTGGGTGTGACTGCTCTAATTCTGCCTCCTCCTAAGTTTCGAGCTGGACTCAGTGTGACTCTTTGCTGGAGCCTTCGTCC
	ACGGGTTGTAGTCGTTCTAGCCAGC TTACACTCGGACCTCGTCGACATGCTCAGCTCTCGTTTTTGGGTGTGCAGGGCTCCTCCTAAGTTTCGAGCTGGACTCAGTGTGACTCTTTGCTGGAGCCTTCGTCC
	ACGGGTTGTAGTCGTTCTAGCCAGC TTACACTCGGACCTCGTCGACATGCACCGTCGACTTCAGTGTGGCACTTACCTCCCTCCTAAGTTTCGAGCTGGACTCAGTGTGACTCTTTGCTGGAGCCTTCGTCC
	ACGGGTTGTAGTCGTTCTAGCCAGC TTACACTCGGACCTCGTCGACATGAGGGCTTGCTGCTGCACCTTTTCAAGCATCCCTCCTAAGTTTCGAGCTGGACTCAGTGTGACTCTTTGCTGGAGCCTTCGTCC
	ACGGGTTGTAGTCGTTCTAGCCAGC TTACACTCGGACCTCGTCGACATGTTGCAAGTCCACCACCCGGGACTTCTCCTCCTCCTAAGTTTCGAGCTGGACTCAGTGTGACTCTTTGCTGGAGCCTTCGTCC
	ACGGGTTGTAGTCGTTCTAGCCAGC TTACACTCGGACCTCGTCGACATGTTCAGCTTCTGCAGCAGAGCGTGATGGGCCCTCCTAAGTTTCGAGCTGGACTCAGTGTGACTCTTTGCTGGAGCCTTCGTCC
	ACGGGTTGTAGTCGTTCTAGCCAGC TTACACTCGGACCTCGTCGACATGGCTCGATACGCAGCTCCTTCTGCAGGTTGTCCTCCTAAGTTTCGAGCTGGACTCAGTGTGACTCTTTGCTGGAGCCTTCGTCC
	ACGGGTTGTAGTCGTTCTAGCCAGC TTACACTCGGACCTCGTCGACATGTTGGCCGTCTGCTCGTGTTTCAGTGCCACCCTCCTAAGTTTCGAGCTGGACTCAGTGTGACTCTTTGCTGGAGCCTTCGTCC
	ACGGGTTGTAGTCGTTCTAGCCAGC TTACACTCGGACCTCGTCGACATGAGAGTCGACTGCTCTGAGCACGCTGTGTCCCTCCTAAGTTTCGAGCTGGACTCAGTGTGACTCTTTGCTGGAGCCTTCGTCC
	ACGGGTTGTAGTCGTTCTAGCCAGC TTACACTCGGACCTCGTCGACATGTTACTGCTCAGCATGGATCTCAGCTGGAGGCCTCCTAAGTTTCGAGCTGGACTCAGTGTGACTCTTTGCTGGAGCCTTCGTCC
	ACGGGTTGTAGTCGTTCTAGCCAGC TTACACTCGGACCTCGTCGACATGACAGCTGTTCGCTCTTCTGCCTGCTCTCACCTCCTAAGTTTCGAGCTGGACTCAGTGTGACTCTTTGCTGGAGCCTTCGTCC
	ACGGGTTGTAGTCGTTCTAGCCAGC TTACACTCGGACCTCGTCGACATGTCAAATCTCGCACTACAGTCTGCTCCGCCGCCTCCTAAGTTTCGAGCTGGACTCAGTGTGACTCTTTGCTGGAGCCTTCGTCC
	ACGGGTTGTAGTCGTTCTAGCCAGC TTACACTCGGACCTCGTCGACATGAGGAGCTTCTGCACGCTGTTTGCCTTCTCTCCTCCTAAGTTTCGAGCTGGACTCAGTGTGACTCTTTGCTGGAGCCTTCGTCC
	ACGGGTTGTAGTCGTTCTAGCCAGC TTACACTCGGACCTCGTCGACATGTTCACTCAGCGTCTTCTGCAAGTCACCAGCCCTCCTAAGTTTCGAGCTGGACTCAGTGTGACTCTTTGCTGGAGCCTTCGTCC
	ACGGGTTGTAGTCGTTCTAGCCAGC TTACACTCGGACCTCGTCGACATGCAAGTGCTGCAGCTTCTCCTGGTTCTGCAGCCTCCTAAGTTTCGAGCTGGACTCAGTGTGACTCTTTGCTGGAGCCTTCGTCC
	ACGGGTTGTAGTCGTTCTAGCCAGC TTACACTCGGACCTCGTCGACATGCTCCAGGGACTTTTCCTGCAGGTCTCCCTCCTCCTAAGTTTCGAGCTGGACTCAGTGTGACTCTTTGCTGGAGCCTTCGTCC
	ACGGGTTGTAGTCGTTCTAGCCAGC TTACACTCGGACCTCGTCGACATGTCACGGATGATCTTCTCCAGCCTTTCGAGCCCTCCTAAGTTTCGAGCTGGACTCAGTGTGACTCTTTGCTGGAGCCTTCGTCC
	ACGGGTTGTAGTCGTTCTAGCCAGC TTACACTCGGACCTCGTCGACATGTCCTGTATCTCGTCTTCCTTCCGGGGTGGCCTCCTAAGTTTCGAGCTGGACTCAGTGTGACTCTTTGCTGGAGCCTTCGTCC
	ACGGGTTGTAGTCGTTCTAGCCAGC TTACACTCGGACCTCGTCGACATGGGACGCACTTCCTTCTCCTTCATGGCTTCCCCTCCTAAGTTTCGAGCTGGACTCAGTGTGACTCTTTGCTGGAGCCTTCGTCC
	ACGGGTTGTAGTCGTTCTAGCCAGC TTACACTCGGACCTCGTCGACATGTCGACATCTTTCTCCACAGCCGTCCTCTGCCCTCCTAAGTTTCGAGCTGGACTCAGTGTGACTCTTTGCTGGAGCCTTCGTCC
	ACGGGTTGTAGTCGTTCTAGCCAGC TTACACTCGGACCTCGTCGACATGTGTGGGGTGATATGTCAGGCTCTTCTCCGTCCTCCTAAGTTTCGAGCTGGACTCAGTGTGACTCTTTGCTGGAGCCTTCGTCC
	ACGGGTTGTAGTCGTTCTAGCCAGC TTACACTCGGACCTCGTCGACATGATCATCACTCCAGCTGCTCTCCAACAGGTGCCTCCTAAGTTTCGAGCTGGACTCAGTGTGACTCTTTGCTGGAGCCTTCGTCC
	ACGGGTTGTAGTCGTTCTAGCCAGC TTACACTCGGACCTCGTCGACATGTGAGGCCATGGGCCACAGAGATTTGGTGTCCTCCTAAGTTTCGAGCTGGACTCAGTGTGACTCTTTGCTGGAGCCTTCGTCC
	ACGGGTTGTAGTCGTTCTAGCCAGC TTACACTCGGACCTCGTCGACATGTTCACCTGAGCTACGAGATCGACCTTCGGCCCTCCTAAGTTTCGAGCTGGACTCAGTGTGACTCTTTGCTGGAGCCTTCGTCC
	ACGGGTTGTAGTCGTTCTAGCCAGC TTACACTCGGACCTCGTCGACATGTTTTCTTTACCCTTGCCGCCGTCCTCCAGACCTCCTAAGTTTCGAGCTGGACTCAGTGTGACTCTTTGCTGGAGCCTTCGTCC
	ACGGGTTGTAGTCGTTCTAGCCAGC TTACACTCGGACCTCGTCGACATGTGCTTGCAGAGAGGTGCATCCTTCAACGTCCCTCCTAAGTTTCGAGCTGGACTCAGTGTGACTCTTTGCTGGAGCCTTCGTCC
	ACGGGTTGTAGTCGTTCTAGCCAGC TTACACTCGGACCTCGTCGACATGGGCAATCGTCGCTTCCTTTGCTTTCAGGGCCCTCCTAAGTTTCGAGCTGGACTCAGTGTGACTCTTTGCTGGAGCCTTCGTCC
	ACGGGTTGTAGTCGTTCTAGCCAGC TTACACTCGGACCTCGTCGACATGTCCTCAAGTTCTCTGAGGCTGACAGCAGTCCCTCCTAAGTTTCGAGCTGGACTCAGTGTGACTCTTTGCTGGAGCCTTCGTCC
	ACGGGTTGTAGTCGTTCTAGCCAGC TTACACTCGGACCTCGTCGACATGAACTGTATTTCTGGACCCTCAGGAGGGCTGCCTCCTAAGTTTCGAGCTGGACTCAGTGTGACTCTTTGCTGGAGCCTTCGTCC
	ACGGGTTGTAGTCGTTCTAGCCAGC TTACACTCGGACCTCGTCGACATGTGTTTTTCCACTTCTTCCTGGAGCTGGGCCCCTCCTAAGTTTCGAGCTGGACTCAGTGTGACTCTTTGCTGGAGCCTTCGTCC
	ACGGGTTGTAGTCGTTCTAGCCAGC TTACACTCGGACCTCGTCGACATGCTCGGCTGCCTGCTCATCCATGAATTGCCCCTCCTAAGTTTCGAGCTGGACTCAGTGTGACTCTTTGCTGGAGCCTTCGTCC
	ACGGGTTGTAGTCGTTCTAGCCAGC TTACACTCGGACCTCGTCGACATGTGGTTGCGCAAATGCTTGTCCAGAGATGCCCCTCCTAAGTTTCGAGCTGGACTCAGTGTGACTCTTTGCTGGAGCCTTCGTCC
	ACGGGTTGTAGTCGTTCTAGCCAGC TTACACTCGGACCTCGTCGACATGCTTCTCAGCCTGCTTCCTGGTCTCCGACTCCTCCTAAGTTTCGAGCTGGACTCAGTGTGACTCTTTGCTGGAGCCTTCGTCC
	ACGGGTTGTAGTCGTTCTAGCCAGC TTACACTCGGACCTCGTCGACATGTTGGTCAGATCCTCCACTTCCTTCCGGAGACCTCCTAAGTTTCGAGCTGGACTCAGTGTGACTCTTTGCTGGAGCCTTCGTCC
	ACGGGTTGTAGTCGTTCTAGCCAGC TTACACTCGGACCTCGTCGACATGTGCCTTTGCTGCGCTCTCCTCCTTCAAACACCTCCTAAGTTTCGAGCTGGACTCAGTGTGACTCTTTGCTGGAGCCTTCGTCC
	ACGGGTTGTAGTCGTTCTAGCCAGC TTACACTCGGACCTCGTCGACATGCAGCAGCTCCTGGTGCTTCCTGACAACCTCCTCCTAAGTTTCGAGCTGGACTCAGTGTGACTCTTTGCTGGAGCCTTCGTCC
	ACGGGTTGTAGTCGTTCTAGCCAGC TTACACTCGGACCTCGTCGACATGGAATTTGGCGTGCTTCTTCCAGCTGCCTGCCCTCCTAAGTTTCGAGCTGGACTCAGTGTGACTCTTTGCTGGAGCCTTCGTCC
	ACGGGTTGTAGTCGTTCTAGCCAGC TTACACTCGGACCTCGTCGACATGACCTGGTCTTTCAGCTGCTGGACTTGGTGACCTCCTAAGTTTCGAGCTGGACTCAGTGTGACTCTTTGCTGGAGCCTTCGTCC
	ACGGGTTGTAGTCGTTCTAGCCAGC TTACACTCGGACCTCGTCGACATGTCACTTCCAAATTCACCCTGGTGCACTCCCCCTCCTAAGTTTCGAGCTGGACTCAGTGTGACTCTTTGCTGGAGCCTTCGTCC
	ACGGGTTGTAGTCGTTCTAGCCAGC TTACACTCGGACCTCGTCGACATGTACGTTCCTCTAAAAACCTGCTCCGGGCCACCTCCTAAGTTTCGAGCTGGACTCAGTGTGACTCTTTGCTGGAGCCTTCGTCC
	ACGGGTTGTAGTCGTTCTAGCCAGC TTACACTCGGACCTCGTCGACATGATCAGCTGCAGGGCGCAGTCTTCCTTCACCCTCCTAAGTTTCGAGCTGGACTCAGTGTGACTCTTTGCTGGAGCCTTCGTCC
	ACGGGTTGTAGTCGTTCTAGCCAGC TTACACTCGGACCTCGTCGACATGCAGATCCAGGATCTGGGCTGCCTGTTGGTCCTCCTAAGTTTCGAGCTGGACTCAGTGTGACTCTTTGCTGGAGCCTTCGTCC
	ACGGGTTGTAGTCGTTCTAGCCAGC TTACACTCGGACCTCGTCGACATGTAACTTCTCCTCAGCTTCCCGCTGTAGCTCCCTCCTAAGTTTCGAGCTGGACTCAGTGTGACTCTTTGCTGGAGCCTTCGTCC
	ACGGGTTGTAGTCGTTCTAGCCAGC TTACACTCGGACCTCGTCGACATGAGTTGCACCTTGTGCTCAGTTTCCAGACCCCCTCCTAAGTTTCGAGCTGGACTCAGTGTGACTCTTTGCTGGAGCCTTCGTCC
	ACGGGTTGTAGTCGTTCTAGCCAGC TTACACTCGGACCTCGTCGACATGGAAGCTCTTGGCTGTGCCCTTCAGAGGGTCCTCCTAAGTTTCGAGCTGGACTCAGTGTGACTCTTTGCTGGAGCCTTCGTCC
	ACGGGTTGTAGTCGTTCTAGCCAGC TTACACTCGGACCTCGTCGACATGCAGACGCCACTCGTGTCCCAATGCTGAAGTCCTCCTAAGTTTCGAGCTGGACTCAGTGTGACTCTTTGCTGGAGCCTTCGTCC
	ACGGGTTGTAGTCGTTCTAGCCAGC TTACACTCGGACCTCGTCGACATGTCCAGCTGGTGCCTGTGGCTTTCTTCTAACCCTCCTAAGTTTCGAGCTGGACTCAGTGTGACTCTTTGCTGGAGCCTTCGTCC
	ACGGGTTGTAGTCGTTCTAGCCAGC TTACACTCGGACCTCGTCGACATGATCCTCAGTTGCTCCAGTTCGGACTCATGCCCTCCTAAGTTTCGAGCTGGACTCAGTGTGACTCTTTGCTGGAGCCTTCGTCC
	ACGGGTTGTAGTCGTTCTAGCCAGC TTACACTCGGACCTCGTCGACATGTCCTGTCTACTGGTCCTGGCAGAATCAAGCCCTCCTAAGTTTCGAGCTGGACTCAGTGTGACTCTTTGCTGGAGCCTTCGTCC
	ACGGGTTGTAGTCGTTCTAGCCAGC TTACACTCGGACCTCGTCGACATGGGACCACAAGCGCCTGATCTCTTCTTGTGACCTCCTAAGTTTCGAGCTGGACTCAGTGTGACTCTTTGCTGGAGCCTTCGTCC
	ACGGGTTGTAGTCGTTCTAGCCAGC TTACACTCGGACCTCGTCGACATGTGGCTGCTTGATGATGACTCTCCAGGTTCCCCTCCTAAGTTTCGAGCTGGACTCAGTGTGACTCTTTGCTGGAGCCTTCGTCC
	ACGGGTTGTAGTCGTTCTAGCCAGC TTACACTCGGACCTCGTCGACATGAGGGCCCGTTCAGCCTGGTTTTTGTCTTGACCTCCTAAGTTTCGAGCTGGACTCAGTGTGACTCTTTGCTGGAGCCTTCGTCC
	ACGGGTTGTAGTCGTTCTAGCCAGC TTACACTCGGACCTCGTCGACATGACTTCTCCTTCAGCTCAGCTGCTTCCTGTCCCTCCTAAGTTTCGAGCTGGACTCAGTGTGACTCTTTGCTGGAGCCTTCGTCC
	ACGGGTTGTAGTCGTTCTAGCCAGC TTACACTCGGACCTCGTCGACATGCTTCTGGAGGTTGGCCTGTGTCAGCTCCACCTCCTAAGTTTCGAGCTGGACTCAGTGTGACTCTTTGCTGGAGCCTTCGTCC
	ACGGGTTGTAGTCGTTCTAGCCAGC TTACACTCGGACCTCGTCGACATGTGCGCCGTGTGCATGTTGCTCAGACTCAGCCTCCTAAGTTTCGAGCTGGACTCAGTGTGACTCTTTGCTGGAGCCTTCGTCC
	ACGGGTTGTAGTCGTTCTAGCCAGC TTACACTCGGACCTCGTCGACATGTTGTGAACATCCCACGCTGTTCTGCTGGGTCCTCCTAAGTTTCGAGCTGGACTCAGTGTGACTCTTTGCTGGAGCCTTCGTCC
	ACGGGTTGTAGTCGTTCTAGCCAGC TTACACTCGGACCTCGTCGACATGGTGAAGATCCCACGCTGTTCTGGTGTGTGGCCTCCTAAGTTTCGAGCTGGACTCAGTGTGACTCTTTGCTGGAGCCTTCGTCC
	ACGGGTTGTAGTCGTTCTAGCCAGC TTACACTCGGACCTCGTCGACATGACTGACTGTGAACATCCCACGCTGTTCCGGCCTCCTAAGTTTCGAGCTGGACTCAGTGTGACTCTTTGCTGGAGCCTTCGTCC
	ACGGGTTGTAGTCGTTCTAGCCAGC TTACACTCGGACCTCGTCGACATGGGTGGTCACTGATTGTGAACATCCCACGCTCCTCCTAAGTTTCGAGCTGGACTCAGTGTGACTCTTTGCTGGAGCCTTCGTCC
	ACGGGTTGTAGTCGTTCTAGCCAGC TTACACTCGGACCTCGTCGACATGTCTGGTGGGTGGTCACTGACTGTGAACATCCCTCCTAAGTTTCGAGCTGGACTCAGTGTGACTCTTTGCTGGAGCCTTCGTCC
	ACGGGTTGTAGTCGTTCTAGCCAGC TTACACTCGGACCTCGTCGACATGATGCTGTTCTGGTGGGTGGTCACTGACTGTCCTCCTAAGTTTCGAGCTGGACTCAGTGTGACTCTTTGCTGGAGCCTTCGTCC
	ACGGGTTGTAGTCGTTCTAGCCAGC TTACACTCGGACCTCGTCGACATGACTGTGAACATCCCATGCTGTTCTGGTGGGCCTCCTAAGTTTCGAGCTGGACTCAGTGTGACTCTTTGCTGGAGCCTTCGTCC
	ACGGGTTGTAGTCGTTCTAGCCAGC TTACACTCGGACCTCGTCGACATGGGATGGTCATTGACTTGCTTCTGCTGCAGCCCTCCTAAGTTTCGAGCTGGACTCAGTGTGACTCTTTGCTGGAGCCTTCGTCC
	ACGGGTTGTAGTCGTTCTAGCCAGC TTACACTCGGACCTCGTCGACATGTCTCTGTCGGAAGTGAGCAAGCTTCGTCCTCCTCCTAAGTTTCGAGCTGGACTCAGTGTGACTCTTTGCTGGAGCCTTCGTCC
	ACGGGTTGTAGTCGTTCTAGCCAGC TTACACTCGGACCTCGTCGACATGTCTGGTAGTACCCCTCCCAATCTTTGCTGGCCTCCTAAGTTTCGAGCTGGACTCAGTGTGACTCTTTGCTGGAGCCTTCGTCC
	ACGGGTTGTAGTCGTTCTAGCCAGC TTACACTCGGACCTCGTCGACATGTTGAATTTGGGGATGGAGTGGCTCTTCCCCCCTCCTAAGTTTCGAGCTGGACTCAGTGTGACTCTTTGCTGGAGCCTTCGTCC
	ACGGGTTGTAGTCGTTCTAGCCAGC TTACACTCGGACCTCGTCGACATGTTCAGCAGGACGTCCACAAACTGGAACTGCCCTCCTAAGTTTCGAGCTGGACTCAGTGTGACTCTTTGCTGGAGCCTTCGTCC
	ACGGGTTGTAGTCGTTCTAGCCAGC TTACACTCGGACCTCGTCGACATGACCACGCTGGTTTCTCCCTCTCTCTCTCCCCTCCTAAGTTTCGAGCTGGACTCAGTGTGACTCTTTGCTGGAGCCTTCGTCC
	ACGGGTTGTAGTCGTTCTAGCCAGC TTACACTCGGACCTCGTCGACATGTCTCTCTCCTGAGCGCCTCACAGTGCTTCCCTCCTAAGTTTCGAGCTGGACTCAGTGTGACTCTTTGCTGGAGCCTTCGTCC
	ACGGGTTGTAGTCGTTCTAGCCAGC TTACACTCGGACCTCGTCGACATGTCAAAGGCCTCTTGCACAACCTGCAGAAGGCCTCCTAAGTTTCGAGCTGGACTCAGTGTGACTCTTTGCTGGAGCCTTCGTCC
	ACGGGTTGTAGTCGTTCTAGCCAGC TTACACTCGGACCTCGTCGACATGCAGCGGCTGAAACCTTCCAGAGATGGAAGCCCTCCTAAGTTTCGAGCTGGACTCAGTGTGACTCTTTGCTGGAGCCTTCGTCC
	ACGGGTTGTAGTCGTTCTAGCCAGC TTACACTCGGACCTCGTCGACATGATCAGTTACACCCCCTGGGGTTGTATTGGCCCTCCTAAGTTTCGAGCTGGACTCAGTGTGACTCTTTGCTGGAGCCTTCGTCC
	ACGGGTTGTAGTCGTTCTAGCCAGC TTACACTCGGACCTCGTCGACATGCATCAGTTACACCCCCCGTGGCTGTATTGGCCTCCTAAGTTTCGAGCTGGACTCAGTGTGACTCTTTGCTGGAGCCTTCGTCC
	ACGGGTTGTAGTCGTTCTAGCCAGC TTACACTCGGACCTCGTCGACATGAGGGACAACCGGCTCCAAAGCAGCATCATGCCTCCTAAGTTTCGAGCTGGACTCAGTGTGACTCTTTGCTGGAGCCTTCGTCC
	ACGGGTTGTAGTCGTTCTAGCCAGC TTACACTCGGACCTCGTCGACATGTTTAAGTCCAAAACCTCGCTCTCGCGCCGCCCTCCTAAGTTTCGAGCTGGACTCAGTGTGACTCTTTGCTGGAGCCTTCGTCC
	ACGGGTTGTAGTCGTTCTAGCCAGC TTACACTCGGACCTCGTCGACATGAGTGTAGACTGCAACGTGGACGCCAGAAGCCCTCCTAAGTTTCGAGCTGGACTCAGTGTGACTCTTTGCTGGAGCCTTCGTCC
	ACGGGTTGTAGTCGTTCTAGCCAGC TTACACTCGGACCTCGTCGACATGGCTGTCTCCACCTTGAATCCCTCAAGGGTACCTCCTAAGTTTCGAGCTGGACTCAGTGTGACTCTTTGCTGGAGCCTTCGTCC
	ACGGGTTGTAGTCGTTCTAGCCAGC TTACACTCGGACCTCGTCGACATGCCTCAGCGTCTCTCCAAACAAACCCAGCAGCCTCCTAAGTTTCGAGCTGGACTCAGTGTGACTCTTTGCTGGAGCCTTCGTCC
	ACGGGTTGTAGTCGTTCTAGCCAGC TTACACTCGGACCTCGTCGACATGACAGACTGTAGCTCCCCTTCGTGTTTCCGCCCTCCTAAGTTTCGAGCTGGACTCAGTGTGACTCTTTGCTGGAGCCTTCGTCC
	ACGGGTTGTAGTCGTTCTAGCCAGC TTACACTCGGACCTCGTCGACATGCTACGCAGCATCTGTCTGAGACATGCCCCCCTCCTAAGTTTCGAGCTGGACTCAGTGTGACTCTTTGCTGGAGCCTTCGTCC
	ACGGGTTGTAGTCGTTCTAGCCAGC TTACACTCGGACCTCGTCGACATGACATCCCACGCTGTTCTGGTGGGTGGTCACCTCCTAAGTTTCGAGCTGGACTCAGTGTGACTCTTTGCTGGAGCCTTCGTCC
	ACGGGTTGTAGTCGTTCTAGCCAGC TTACACTCGGACCTCGTCGACATGGTCCTCTCTCTTCTCTCCATCACAGTCCTCCCTCCTAAGTTTCGAGCTGGACTCAGTGTGACTCTTTGCTGGAGCCTTCGTCC
	ACGGGTTGTAGTCGTTCTAGCCAGC TTACACTCGGACCTCGTCGACATGTTTGCAAATGTCCCCTCCTCCACAGAGTGCCCTCCTAAGTTTCGAGCTGGACTCAGTGTGACTCTTTGCTGGAGCCTTCGTCC
	ACGGGTTGTAGTCGTTCTAGCCAGC TTACACTCGGACCTCGTCGACATGTGTCCTCCTTGGTTACCGGACTCTCCTCCCCTCCTAAGTTTCGAGCTGGACTCAGTGTGACTCTTTGCTGGAGCCTTCGTCC
	ACGGGTTGTAGTCGTTCTAGCCAGC TTACACTCGGACCTCGTCGACATGTCTCCTCTTGGTGAAAAGGCTGTGCCTGTGCCTCCTAAGTTTCGAGCTGGACTCAGTGTGACTCTTTGCTGGAGCCTTCGTCC
	ACGGGTTGTAGTCGTTCTAGCCAGC TTACACTCGGACCTCGTCGACATGCCCCTGCTTGCTCTCTAAGGAGGCTGTCACCTCCTAAGTTTCGAGCTGGACTCAGTGTGACTCTTTGCTGGAGCCTTCGTCC
	ACGGGTTGTAGTCGTTCTAGCCAGC TTACACTCGGACCTCGTCGACATGACCCACACAGGACAACCCAACTTCCACAGACCTCCTAAGTTTCGAGCTGGACTCAGTGTGACTCTTTGCTGGAGCCTTCGTCC
CCDC88C	GTCTGGATCTACCACCCGGTGGTAGTTACACTCGGACCTCGTCGACATGCATTCGTCTTTCATGCGGGCCTCACTGCTGACCTCCTAAGTTTCGAGCTGGACTCAGTGTTTATTGATTCCCGCCCCTTCCAGT
	GTCTGGATCTACCACCCGGTGGTAGTTACACTCGGACCTCGTCGACATGCATTTCTGCAAGGTGTCCAGAGACTTCCTCAGCCTCCTAAGTTTCGAGCTGGACTCAGTGTTTATTGATTCCCGCCCCTTCCAGT
	GTCTGGATCTACCACCCGGTGGTAGTTACACTCGGACCTCGTCGACATGCATTGCTGCCGCTTCTCAAACTCCAACTGGCCCTCCTAAGTTTCGAGCTGGACTCAGTGTTTATTGATTCCCGCCCCTTCCAGT
	GTCTGGATCTACCACCCGGTGGTAGTTACACTCGGACCTCGTCGACATGCATTCTGGTGGAGGGCTTTGTTCTCCTTCTCCCCTCCTAAGTTTCGAGCTGGACTCAGTGTTTATTGATTCCCGCCCCTTCCAGT
	GTCTGGATCTACCACCCGGTGGTAGTTACACTCGGACCTCGTCGACATGCATTCTCAACGGCGGACAGTTTGGCAGTGCTACCTCCTAAGTTTCGAGCTGGACTCAGTGTTTATTGATTCCCGCCCCTTCCAGT
	GTCTGGATCTACCACCCGGTGGTAGTTACACTCGGACCTCGTCGACATGCATTTGGCTCGGTTGAGGTGGTCCTTTTCCTCCTCCTAAGTTTCGAGCTGGACTCAGTGTTTATTGATTCCCGCCCCTTCCAGT
	GTCTGGATCTACCACCCGGTGGTAGTTACACTCGGACCTCGTCGACATGCATTCTCAAGGTCCTTGATCTGCCTGGCTTTGTCCTCCTAAGTTTCGAGCTGGACTCAGTGTTTATTGATTCCCGCCCCTTCCAGT
	GTCTGGATCTACCACCCGGTGGTAGTTACACTCGGACCTCGTCGACATGCATTGCTTGGTGCTGGTGAAGCGCATGGTCTCCTCCTAAGTTTCGAGCTGGACTCAGTGTTTATTGATTCCCGCCCCTTCCAGT
	GTCTGGATCTACCACCCGGTGGTAGTTACACTCGGACCTCGTCGACATGCATTCTGCGTCCAGCTGCTTGTTGTCACGCTCCTCCTAAGTTTCGAGCTGGACTCAGTGTTTATTGATTCCCGCCCCTTCCAGT
	GTCTGGATCTACCACCCGGTGGTAGTTACACTCGGACCTCGTCGACATGCATTTTCTCGGTGGCTGTCTCCAGGGAGGTCCTCCTAAGTTTCGAGCTGGACTCAGTGTTTATTGATTCCCGCCCCTTCCAGT
	GTCTGGATCTACCACCCGGTGGTAGTTACACTCGGACCTCGTCGACATGCATTCTCCTGGAGTCGCTGTAGCTCCCTCTCCTCCTAAGTTTCGAGCTGGACTCAGTGTTTATTGATTCCCGCCCCTTCCAGT
	GTCTGGATCTACCACCCGGTGGTAGTTACACTCGGACCTCGTCGACATGCATTGCTGACGTGGATTATTTGTTCCAAAGATATCAGCCCTCCTAAGTTTCGAGCTGGACTCAGTGTTTATTGATTCCCGCCCCTTCCAGT
	GTCTGGATCTACCACCCGGTGGTAGTTACACTCGGACCTCGTCGACATGCATTGTGAGAAGTGCAGGAGCTGGGAGTTGCCCTCCTAAGTTTCGAGCTGGACTCAGTGTTTATTGATTCCCGCCCCTTCCAGT
	GTCTGGATCTACCACCCGGTGGTAGTTACACTCGGACCTCGTCGACATGCATTAGGAGCTGCCAGCCTTTCCCACAAGTGCCTCCTAAGTTTCGAGCTGGACTCAGTGTTTATTGATTCCCGCCCCTTCCAGT
	GTCTGGATCTACCACCCGGTGGTAGTTACACTCGGACCTCGTCGACATGCATTCGTCCAAGACTGCATCCTTGAGCTCCACCCTCCTAAGTTTCGAGCTGGACTCAGTGTTTATTGATTCCCGCCCCTTCCAGT
	GTCTGGATCTACCACCCGGTGGTAGTTACACTCGGACCTCGTCGACATGCATTTCTCCAGCAGCTTCTTATCCTTCTCGAGCCCTCCTAAGTTTCGAGCTGGACTCAGTGTTTATTGATTCCCGCCCCTTCCAGT
	GTCTGGATCTACCACCCGGTGGTAGTTACACTCGGACCTCGTCGACATGCATTAGGTTCTCAGCGCTCACGCTCTGGTAGCCTCCTAAGTTTCGAGCTGGACTCAGTGTTTATTGATTCCCGCCCCTTCCAGT
	GTCTGGATCTACCACCCGGTGGTAGTTACACTCGGACCTCGTCGACATGCATTTGAGCTCCAGGCGCTCTGACTTCTTGCCCTCCTAAGTTTCGAGCTGGACTCAGTGTTTATTGATTCCCGCCCCTTCCAGT
	GTCTGGATCTACCACCCGGTGGTAGTTACACTCGGACCTCGTCGACATGCATTCAGCGCCTTGAGCAGATCCACGTTCTTCCCTCCTAAGTTTCGAGCTGGACTCAGTGTTTATTGATTCCCGCCCCTTCCAGT
	GTCTGGATCTACCACCCGGTGGTAGTTACACTCGGACCTCGTCGACATGCATTGCTGGTTCTCCCTCTCCATCTGTGCCCCTCCTAAGTTTCGAGCTGGACTCAGTGTTTATTGATTCCCGCCCCTTCCAGT
	GTCTGGATCTACCACCCGGTGGTAGTTACACTCGGACCTCGTCGACATGCATTGGTAAAGGGAAGTGCTTGGGACCCCAGCCTCCTAAGTTTCGAGCTGGACTCAGTGTTTATTGATTCCCGCCCCTTCCAGT
	GTCTGGATCTACCACCCGGTGGTAGTTACACTCGGACCTCGTCGACATGCATTCCTGGAGACCTTTGTAGTATCGCCAGTCTCCTCCTAAGTTTCGAGCTGGACTCAGTGTTTATTGATTCCCGCCCCTTCCAGT
	GTCTGGATCTACCACCCGGTGGTAGTTACACTCGGACCTCGTCGACATGCATTTGCCGCAGCCAGGTTACACATCGAGCCCTCCTAAGTTTCGAGCTGGACTCAGTGTTTATTGATTCCCGCCCCTTCCAGT
	GTCTGGATCTACCACCCGGTGGTAGTTACACTCGGACCTCGTCGACATGCATTGAAATCTAGGAAGGCAGGTGCCTGTGTGCCTCCTAAGTTTCGAGCTGGACTCAGTGTTTATTGATTCCCGCCCCTTCCAGT
	GTCTGGATCTACCACCCGGTGGTAGTTACACTCGGACCTCGTCGACATGCATTCCTCAGAGTTGTCAGTGTCCTTGCATGCACCTCCTAAGTTTCGAGCTGGACTCAGTGTTTATTGATTCCCGCCCCTTCCAGT
	GTCTGGATCTACCACCCGGTGGTAGTTACACTCGGACCTCGTCGACATGCATTGGTGACTTGCTTGGTGAGGTCCCGGTCCTCCTAAGTTTCGAGCTGGACTCAGTGTTTATTGATTCCCGCCCCTTCCAGT
	GTCTGGATCTACCACCCGGTGGTAGTTACACTCGGACCTCGTCGACATGCATTGTCCTTCTCCAGCTCCTTCAGCTTGCCCCTCCTAAGTTTCGAGCTGGACTCAGTGTTTATTGATTCCCGCCCCTTCCAGT
	GTCTGGATCTACCACCCGGTGGTAGTTACACTCGGACCTCGTCGACATGCATTTGAAGCTCTCAGACCGGCCATGGAGCCCTCCTAAGTTTCGAGCTGGACTCAGTGTTTATTGATTCCCGCCCCTTCCAGT
	GTCTGGATCTACCACCCGGTGGTAGTTACACTCGGACCTCGTCGACATGCATTTGGCTCACAGAGGTTGTCATCTGAGTTATAGCCTCCTAAGTTTCGAGCTGGACTCAGTGTTTATTGATTCCCGCCCCTTCCAGT
	GTCTGGATCTACCACCCGGTGGTAGTTACACTCGGACCTCGTCGACATGCATTCTAAGAGCACAATCTTTTCTTCTTTCATGGCTAGTCCTCCTAAGTTTCGAGCTGGACTCAGTGTTTATTGATTCCCGCCCCTTCCAGT
	GTCTGGATCTACCACCCGGTGGTAGTTACACTCGGACCTCGTCGACATGCATTGGGAATCCAGCTCGTCTCGATAGGCACCCTCCTAAGTTTCGAGCTGGACTCAGTGTTTATTGATTCCCGCCCCTTCCAGT
	GTCTGGATCTACCACCCGGTGGTAGTTACACTCGGACCTCGTCGACATGCATTTCCCAGACAGTGGGTCTCTGCCAATCACCTCCTAAGTTTCGAGCTGGACTCAGTGTTTATTGATTCCCGCCCCTTCCAGT
	GTCTGGATCTACCACCCGGTGGTAGTTACACTCGGACCTCGTCGACATGCATTCGGTTCCATTCCATTTTATTACAGTCCTGTCCCCTCCTAAGTTTCGAGCTGGACTCAGTGTTTATTGATTCCCGCCCCTTCCAGT
	GTCTGGATCTACCACCCGGTGGTAGTTACACTCGGACCTCGTCGACATGCATTTTTCTTTGGTTTGATGAGTTTGACTAAGGCTTTGGCCTCCTAAGTTTCGAGCTGGACTCAGTGTTTATTGATTCCCGCCCCTTCCAGT
	GTCTGGATCTACCACCCGGTGGTAGTTACACTCGGACCTCGTCGACATGCATTTCCAATCCAGTGGTTCTTCTTCTTTGGAGGACCTCCTAAGTTTCGAGCTGGACTCAGTGTTTATTGATTCCCGCCCCTTCCAGT
	GTCTGGATCTACCACCCGGTGGTAGTTACACTCGGACCTCGTCGACATGCATTTATGTACTGCTTCTGCTCCTCATGGTACTGCCTCCTAAGTTTCGAGCTGGACTCAGTGTTTATTGATTCCCGCCCCTTCCAGT
	GTCTGGATCTACCACCCGGTGGTAGTTACACTCGGACCTCGTCGACATGCATTTCCTTGTTCTCCATGTTCTGCTCCAGAAGCCCTCCTAAGTTTCGAGCTGGACTCAGTGTTTATTGATTCCCGCCCCTTCCAGT
	GTCTGGATCTACCACCCGGTGGTAGTTACACTCGGACCTCGTCGACATGCATTTCTGGTTCTGCTGGCTCAACAGCTGGACCTCCTAAGTTTCGAGCTGGACTCAGTGTTTATTGATTCCCGCCCCTTCCAGT
	GTCTGGATCTACCACCCGGTGGTAGTTACACTCGGACCTCGTCGACATGCATTCTGGCTCAGGAGGTGATGATTTTCTTCCTCCCTCCTAAGTTTCGAGCTGGACTCAGTGTTTATTGATTCCCGCCCCTTCCAGT
	GTCTGGATCTACCACCCGGTGGTAGTTACACTCGGACCTCGTCGACATGCATTCACAGTGGTTGTCCAGCTTGGTCAGCGCCTCCTAAGTTTCGAGCTGGACTCAGTGTTTATTGATTCCCGCCCCTTCCAGT
	GTCTGGATCTACCACCCGGTGGTAGTTACACTCGGACCTCGTCGACATGCATTGATGGGGGTGGAGTTGGAAGGGGCTCCTCCTAAGTTTCGAGCTGGACTCAGTGTTTATTGATTCCCGCCCCTTCCAGT
	GTCTGGATCTACCACCCGGTGGTAGTTACACTCGGACCTCGTCGACATGCATTTAGTGGTGGCTGAAGTTGAGCAAGTCCGCCTCCTAAGTTTCGAGCTGGACTCAGTGTTTATTGATTCCCGCCCCTTCCAGT
	GTCTGGATCTACCACCCGGTGGTAGTTACACTCGGACCTCGTCGACATGCATTCTCATGGCCAGATCGGTGGAGGCATCTCCTCCTAAGTTTCGAGCTGGACTCAGTGTTTATTGATTCCCGCCCCTTCCAGT
	GTCTGGATCTACCACCCGGTGGTAGTTACACTCGGACCTCGTCGACATGCATTTGCGGTCAAGGCTGCCTCTGTGTGGCCTCCTAAGTTTCGAGCTGGACTCAGTGTTTATTGATTCCCGCCCCTTCCAGT
	GTCTGGATCTACCACCCGGTGGTAGTTACACTCGGACCTCGTCGACATGCATTTCGCGCTCTTCTGCACAGTTGGAGCCCCTCCTAAGTTTCGAGCTGGACTCAGTGTTTATTGATTCCCGCCCCTTCCAGT
	GTCTGGATCTACCACCCGGTGGTAGTTACACTCGGACCTCGTCGACATGCATTGGTGGATTTTAAGCGTTCCCTCGAACCCTCCTCCTAAGTTTCGAGCTGGACTCAGTGTTTATTGATTCCCGCCCCTTCCAGT
	GTCTGGATCTACCACCCGGTGGTAGTTACACTCGGACCTCGTCGACATGCATTTAGGCAGCTGTGCTGGCGGATGAGGCCTCCTAAGTTTCGAGCTGGACTCAGTGTTTATTGATTCCCGCCCCTTCCAGT
	GTCTGGATCTACCACCCGGTGGTAGTTACACTCGGACCTCGTCGACATGCATTGTAAGTTGCTCCTGCTGCCTCTGCAGGCCTCCTAAGTTTCGAGCTGGACTCAGTGTTTATTGATTCCCGCCCCTTCCAGT
	GTCTGGATCTACCACCCGGTGGTAGTTACACTCGGACCTCGTCGACATGCATTTTTCGTTCTCCGTCTCCTTGGCCGTGTGCCTCCTAAGTTTCGAGCTGGACTCAGTGTTTATTGATTCCCGCCCCTTCCAGT
	GTCTGGATCTACCACCCGGTGGTAGTTACACTCGGACCTCGTCGACATGCATTGGCTTCTCCTGGGATCCAGTGGCCTCCTCCTAAGTTTCGAGCTGGACTCAGTGTTTATTGATTCCCGCCCCTTCCAGT
	GTCTGGATCTACCACCCGGTGGTAGTTACACTCGGACCTCGTCGACATGCATTGGGAGAGGGAGTGGGCTTTCTGACCCCTCCTAAGTTTCGAGCTGGACTCAGTGTTTATTGATTCCCGCCCCTTCCAGT
	GTCTGGATCTACCACCCGGTGGTAGTTACACTCGGACCTCGTCGACATGCATTTGTGTGAGTGTGTGTGTGCTTAACGGAGCCCTCCTAAGTTTCGAGCTGGACTCAGTGTTTATTGATTCCCGCCCCTTCCAGT
	GTCTGGATCTACCACCCGGTGGTAGTTACACTCGGACCTCGTCGACATGCATTTACTGGAGTAGTGTCTGCTTTGGGGGAAGCCTCCTAAGTTTCGAGCTGGACTCAGTGTTTATTGATTCCCGCCCCTTCCAGT
	GTCTGGATCTACCACCCGGTGGTAGTTACACTCGGACCTCGTCGACATGCATTGATGTCCATGGTCTGGTGCTGCTCCTTCCTCCTAAGTTTCGAGCTGGACTCAGTGTTTATTGATTCCCGCCCCTTCCAGT
	GTCTGGATCTACCACCCGGTGGTAGTTACACTCGGACCTCGTCGACATGCATTGGTTGAGCTCCAGCTGCGCGTTGTTCACCTCCTAAGTTTCGAGCTGGACTCAGTGTTTATTGATTCCCGCCCCTTCCAGT
	GTCTGGATCTACCACCCGGTGGTAGTTACACTCGGACCTCGTCGACATGCATTTGAGGTTTTCAGCTCCTTGGTGTGGGCCCTCCTAAGTTTCGAGCTGGACTCAGTGTTTATTGATTCCCGCCCCTTCCAGT
	GTCTGGATCTACCACCCGGTGGTAGTTACACTCGGACCTCGTCGACATGCATTTGGTGGTGCAGGAAATTGACCCTGTCCCCTCCTAAGTTTCGAGCTGGACTCAGTGTTTATTGATTCCCGCCCCTTCCAGT
	GTCTGGATCTACCACCCGGTGGTAGTTACACTCGGACCTCGTCGACATGCATTAGTGGTCAAGACCTTCTCCCGCTCCTCCCTCCTAAGTTTCGAGCTGGACTCAGTGTTTATTGATTCCCGCCCCTTCCAGT
	GTCTGGATCTACCACCCGGTGGTAGTTACACTCGGACCTCGTCGACATGCATTTCCAGCTCCAGATTCCGATGCAGTGTCTCCTCCTAAGTTTCGAGCTGGACTCAGTGTTTATTGATTCCCGCCCCTTCCAGT
	GTCTGGATCTACCACCCGGTGGTAGTTACACTCGGACCTCGTCGACATGCATTATTTAGGCTCGCTTTCTCTTCCATCTGTGCTCCTCCTAAGTTTCGAGCTGGACTCAGTGTTTATTGATTCCCGCCCCTTCCAGT
	GTCTGGATCTACCACCCGGTGGTAGTTACACTCGGACCTCGTCGACATGCATTTCTTGTATTTTGTGTCACTGCCGCTGTCGTCCTCCTAAGTTTCGAGCTGGACTCAGTGTTTATTGATTCCCGCCCCTTCCAGT
	GTCTGGATCTACCACCCGGTGGTAGTTACACTCGGACCTCGTCGACATGCATTCTCCTGCAACAGCAGCTCCCTGTTGAGCCTCCTAAGTTTCGAGCTGGACTCAGTGTTTATTGATTCCCGCCCCTTCCAGT
	GTCTGGATCTACCACCCGGTGGTAGTTACACTCGGACCTCGTCGACATGCATTTGTCCAGCTCACTGCTGAGCTGCTGGCCTCCTAAGTTTCGAGCTGGACTCAGTGTTTATTGATTCCCGCCCCTTCCAGT
	GTCTGGATCTACCACCCGGTGGTAGTTACACTCGGACCTCGTCGACATGCATTTCTTCAGCTTCTCGAGCACCAGGTCCTCCTCCTAAGTTTCGAGCTGGACTCAGTGTTTATTGATTCCCGCCCCTTCCAGT
	GTCTGGATCTACCACCCGGTGGTAGTTACACTCGGACCTCGTCGACATGCATTAGCTGTTGCTGGATGTGTTTCTACTGCTCTCCTCCTAAGTTTCGAGCTGGACTCAGTGTTTATTGATTCCCGCCCCTTCCAGT
	GTCTGGATCTACCACCCGGTGGTAGTTACACTCGGACCTCGTCGACATGCATTTAAGCTACTTGGCCGCGACACGTACTGCCCTCCTAAGTTTCGAGCTGGACTCAGTGTTTATTGATTCCCGCCCCTTCCAGT
	GTCTGGATCTACCACCCGGTGGTAGTTACACTCGGACCTCGTCGACATGCATTTGTGGTTGGGGACCTCAAACTCCAGGGCCTCCTAAGTTTCGAGCTGGACTCAGTGTTTATTGATTCCCGCCCCTTCCAGT
	GTCTGGATCTACCACCCGGTGGTAGTTACACTCGGACCTCGTCGACATGCATTTGTCAAGATCTGGCTGCTGAAGGTCACGTCCTCCTAAGTTTCGAGCTGGACTCAGTGTTTATTGATTCCCGCCCCTTCCAGT
	GTCTGGATCTACCACCCGGTGGTAGTTACACTCGGACCTCGTCGACATGCATTCTGGGTCTCCAGGTGCTGCAGCTGTTCCTCCTAAGTTTCGAGCTGGACTCAGTGTTTATTGATTCCCGCCCCTTCCAGT
	GTCTGGATCTACCACCCGGTGGTAGTTACACTCGGACCTCGTCGACATGCATTCTTTAGCAGCTGCTTCTCAGCCTGCAGAGCCTCCTAAGTTTCGAGCTGGACTCAGTGTTTATTGATTCCCGCCCCTTCCAGT
	GTCTGGATCTACCACCCGGTGGTAGTTACACTCGGACCTCGTCGACATGCATTTGCATTATTCCGCTCCAGCTCGATGGCCCCTCCTAAGTTTCGAGCTGGACTCAGTGTTTATTGATTCCCGCCCCTTCCAGT
	GTCTGGATCTACCACCCGGTGGTAGTTACACTCGGACCTCGTCGACATGCATTGGTCCTTCACTCGGAGAAGCTCCATGGCCTCCTAAGTTTCGAGCTGGACTCAGTGTTTATTGATTCCCGCCCCTTCCAGT
	GTCTGGATCTACCACCCGGTGGTAGTTACACTCGGACCTCGTCGACATGCATTAGCCTTCAGGGTCTCCATGTCACTCTGCCTCCTAAGTTTCGAGCTGGACTCAGTGTTTATTGATTCCCGCCCCTTCCAGT
	GTCTGGATCTACCACCCGGTGGTAGTTACACTCGGACCTCGTCGACATGCATTAGCTGCTCCTTCTCTCTGATCAGCTCCTCCTCCTAAGTTTCGAGCTGGACTCAGTGTTTATTGATTCCCGCCCCTTCCAGT
	GTCTGGATCTACCACCCGGTGGTAGTTACACTCGGACCTCGTCGACATGCATTACTGAGGGTCTCCAGATCTTGGTTGCTCCCTCCTAAGTTTCGAGCTGGACTCAGTGTTTATTGATTCCCGCCCCTTCCAGT
	GTCTGGATCTACCACCCGGTGGTAGTTACACTCGGACCTCGTCGACATGCATTGCTTTTCTCTCTCCAGCTGGGTTTGTAACTTTCCTCCTAAGTTTCGAGCTGGACTCAGTGTTTATTGATTCCCGCCCCTTCCAGT
	GTCTGGATCTACCACCCGGTGGTAGTTACACTCGGACCTCGTCGACATGCATTTGGTTCTGCAGCAGCGTGTACTGCGCCCTCCTAAGTTTCGAGCTGGACTCAGTGTTTATTGATTCCCGCCCCTTCCAGT
	GTCTGGATCTACCACCCGGTGGTAGTTACACTCGGACCTCGTCGACATGCATTGTGGAGTTCTCCACCTGCAGCTTGGCCCTCCTAAGTTTCGAGCTGGACTCAGTGTTTATTGATTCCCGCCCCTTCCAGT
	GTCTGGATCTACCACCCGGTGGTAGTTACACTCGGACCTCGTCGACATGCATTGTCTGGGTCTGCAGTGTGGTGTTGTGCCCTCCTAAGTTTCGAGCTGGACTCAGTGTTTATTGATTCCCGCCCCTTCCAGT
	GTCTGGATCTACCACCCGGTGGTAGTTACACTCGGACCTCGTCGACATGCATTCCTGCAGGAAGGCGCTCTGTTTCTGCACCTCCTAAGTTTCGAGCTGGACTCAGTGTTTATTGATTCCCGCCCCTTCCAGT
	GTCTGGATCTACCACCCGGTGGTAGTTACACTCGGACCTCGTCGACATGCATTTGCGGCTGGACGCACATTCGTTCAGCTCCTCCTAAGTTTCGAGCTGGACTCAGTGTTTATTGATTCCCGCCCCTTCCAGT
	GTCTGGATCTACCACCCGGTGGTAGTTACACTCGGACCTCGTCGACATGCATTAAGTCTGCGTTCTTGGACAGCTGCTCCACCTCCTAAGTTTCGAGCTGGACTCAGTGTTTATTGATTCCCGCCCCTTCCAGT
	GTCTGGATCTACCACCCGGTGGTAGTTACACTCGGACCTCGTCGACATGCATTTACACACCTGGAAGCGTAATCCTCTTGGGCCTCCTAAGTTTCGAGCTGGACTCAGTGTTTATTGATTCCCGCCCCTTCCAGT
	GTCTGGATCTACCACCCGGTGGTAGTTACACTCGGACCTCGTCGACATGCATTTTCCAAACCCTCTCCTGGCACCGCAGCCTCCTAAGTTTCGAGCTGGACTCAGTGTTTATTGATTCCCGCCCCTTCCAGT
	GTCTGGATCTACCACCCGGTGGTAGTTACACTCGGACCTCGTCGACATGCATTAGGCGCGTCAGTAGTTTTCAGGTTTGCGACCTCCTAAGTTTCGAGCTGGACTCAGTGTTTATTGATTCCCGCCCCTTCCAGT
	GTCTGGATCTACCACCCGGTGGTAGTTACACTCGGACCTCGTCGACATGCATTTTCTGCCTGAGGGTCTCACACTCCTTCTCCTCCTAAGTTTCGAGCTGGACTCAGTGTTTATTGATTCCCGCCCCTTCCAGT
	GTCTGGATCTACCACCCGGTGGTAGTTACACTCGGACCTCGTCGACATGCATTTAGCATCTGCAGCTCACTCTCTAACTGGCCCTCCTAAGTTTCGAGCTGGACTCAGTGTTTATTGATTCCCGCCCCTTCCAGT
	GTCTGGATCTACCACCCGGTGGTAGTTACACTCGGACCTCGTCGACATGCATTCCTCGGCCTCAGTCAGTCTGAAGTTTGGCCTCCTAAGTTTCGAGCTGGACTCAGTGTTTATTGATTCCCGCCCCTTCCAGT
	GTCTGGATCTACCACCCGGTGGTAGTTACACTCGGACCTCGTCGACATGCATTTTTACGTACTGCCCGGGCTTCAGCGGCCCTCCTAAGTTTCGAGCTGGACTCAGTGTTTATTGATTCCCGCCCCTTCCAGT
	GTCTGGATCTACCACCCGGTGGTAGTTACACTCGGACCTCGTCGACATGCATTTTGACGGTGGGGGCCACAAAGTTGGTGCCTCCTAAGTTTCGAGCTGGACTCAGTGTTTATTGATTCCCGCCCCTTCCAGT
	GTCTGGATCTACCACCCGGTGGTAGTTACACTCGGACCTCGTCGACATGCATTGGGATCGCTGGCCTTTCGGAAGTAGTCACCTCCTAAGTTTCGAGCTGGACTCAGTGTTTATTGATTCCCGCCCCTTCCAGT
	GTCTGGATCTACCACCCGGTGGTAGTTACACTCGGACCTCGTCGACATGCATTTCAGCAGGTCATCCCGGCAACTGGGCCTCCTAAGTTTCGAGCTGGACTCAGTGTTTATTGATTCCCGCCCCTTCCAGT
	GTCTGGATCTACCACCCGGTGGTAGTTACACTCGGACCTCGTCGACATGCATTGCTCGGAGGAGCCTTTTAGGTTAAGAGGTCCTCCTAAGTTTCGAGCTGGACTCAGTGTTTATTGATTCCCGCCCCTTCCAGT
	GTCTGGATCTACCACCCGGTGGTAGTTACACTCGGACCTCGTCGACATGCATTTGTTTTCTTCCAGCAGCTCCTCAATTCGTTTCCCTCCTAAGTTTCGAGCTGGACTCAGTGTTTATTGATTCCCGCCCCTTCCAGT
	GTCTGGATCTACCACCCGGTGGTAGTTACACTCGGACCTCGTCGACATGCATTTACTCATACCACACGGTCTGCGGATCCCCCTCCTAAGTTTCGAGCTGGACTCAGTGTTTATTGATTCCCGCCCCTTCCAGT
	GTCTGGATCTACCACCCGGTGGTAGTTACACTCGGACCTCGTCGACATGCATTCTCTTTGAGACGCTCCCTCGACTGCAGTCCTCCTAAGTTTCGAGCTGGACTCAGTGTTTATTGATTCCCGCCCCTTCCAGT
	GTCTGGATCTACCACCCGGTGGTAGTTACACTCGGACCTCGTCGACATGCATTATGCTCTGCTTCTGTGCAATCTCAAGGACCCCTCCTAAGTTTCGAGCTGGACTCAGTGTTTATTGATTCCCGCCCCTTCCAGT
	GTCTGGATCTACCACCCGGTGGTAGTTACACTCGGACCTCGTCGACATGCATTGGCTCTGATTCTCCTTCTCCAGCTTCAGGCCTCCTAAGTTTCGAGCTGGACTCAGTGTTTATTGATTCCCGCCCCTTCCAGT
	GTCTGGATCTACCACCCGGTGGTAGTTACACTCGGACCTCGTCGACATGCATTTTCTGAGGGGACTCCTGTTTGCAGGCCCCTCCTAAGTTTCGAGCTGGACTCAGTGTTTATTGATTCCCGCCCCTTCCAGT
	GTCTGGATCTACCACCCGGTGGTAGTTACACTCGGACCTCGTCGACATGCATTCAATCTTCTTGCTGAGCTGGTGGTTCTCCTCCTCCTAAGTTTCGAGCTGGACTCAGTGTTTATTGATTCCCGCCCCTTCCAGT

## Sheet: smiFISH DNA probes 
Target name	Probe name	Probe hybridization sequence 5'end on the left (with FLAP Y concatinated on the 3' end, FLAP Y sequence TTACACTCGGACCTCGTCGACATGCATT,)
hASPM	hASPM_Y_p01	TCA CCA TTT GAA TAG CTT GCA GGG GAT TTG TTT ACA CTC GGA CCT CGT CGA CAT GCA TT
hASPM	hASPM_Y_p02	CTA CCT CTA GGT GTT TTA AGG CCT CAA GAA TGT TAC ACT CGG ACC TCG TCG ACA TGC ATT
hASPM	hASPM_Y_p03	GCA CCA GTG CTT GTA GGA TAA CTG TAG ATT TTT TAC ACT CGG ACC TCG TCG ACA TGC ATT
hASPM	hASPM_Y_p04	GTG TTC ATG AGC TAT CTT TGC AGG AAG TAT AGT TAC ACT CGG ACC TCG TCG ACA TGC ATT
hASPM	hASPM_Y_p05	ACA TCT ATA CCA GGC TTG AAT CTT GCA GGT TAC ACT CGG ACC TCG TCG ACA TGC ATT
hASPM	hASPM_Y_p06	TTT GAA GAC GAC TTA TTG CCG GAA TCC TGA GTT TAC ACT CGG ACC TCG TCG ACA TGC ATT
hASPM	hASPM_Y_p07	ATG GTT CGC ACA AGG CGC ACT CCA CAT TAC ACT CGG ACC TCG TCG ACA TGC ATT
hASPM	hASPM_Y_p08	CAT CTC TAT ACA GGT GAG GAA CAG TGG GGT GTT ACA CTC GGA CCT CGT CGA CAT GCA TT
hASPM	hASPM_Y_p09	CAC GAC GTA GTC TGT TTA ACC TAC ACC GAG TTA CAC TCG GAC CTC GTC GAC ATG CAT T
hASPM	hASPM_Y_p10	AAC ATG TTT TTT GCA GCA AAT GGC ATC GGG TGT TAC ACT CGG ACC TCG TCG ACA TGC ATT
hASPM	hASPM_Y_p11	GGC TCC TAA CTC TGT CAA CTT TTT GGG AAA CTT ACA CTC GGA CCT CGT CGA CAT GCA TT
hASPM	hASPM_Y_p12	CTG GCT TAA GTC TTG AAA CTA TTC TGG TCC TTT ACA CTC GGA CCT CGT CGA CAT GCA TT
hASPM	hASPM_Y_p13	ACT TCG TAC ATC AGA GGC TCT ATT TGT TGT CTT ACA CTC GGA CCT CGT CGA CAT GCA TT
hASPM	hASPM_Y_p14	GTC TGC AAC TTT ATT ACC AGG CTT TTC TCG TTA CAC TCG GAC CTC GTC GAC ATG CAT T
hASPM	hASPM_Y_p15	ACT GCT TTC TGT ATT ACT GAT GCA GCC TTA CAC TCG GAC CTC GTC GAC ATG CAT T
hASPM	hASPM_Y_p16	ATT TCG CTG GCT CAG ACA TTC TTG ACC TTA CAC TCG GAC CTC GTC GAC ATG CAT T
hASPM	hASPM_Y_p17	TTC TCT CTC TCC TGA TGG CGT TTG AGA TTT ACA CTC GGA CCT CGT CGA CAT GCA TT
hASPM	hASPM_Y_p18	TCC ACC AAG GTC TCT AAC TGC AGA CCT TAC ACT CGG ACC TCG TCG ACA TGC ATT
hASPM	hASPM_Y_p19	TTT GCG TAC ATT CCA CAG TTT GAG TAG TAC GCT TAC ACT CGG ACC TCG TCG ACA TGC ATT
hASPM	hASPM_Y_p20	CTT TGA GAG GTC CCA GTT CTG TGT GAG AAG TTT TAC ACT CGG ACC TCG TCG ACA TGC ATT
hASPM	hASPM_Y_p21	CTG ACG TTC TCC CAC ATC TTT CCA TAG GTT ACA CTC GGA CCT CGT CGA CAT GCA TT
hASPM	hASPM_Y_p22	CCT GCT TTT CCT TCC AGC GTT CAT CAT TTA CAC TCG GAC CTC GTC GAC ATG CAT T
hASPM	hASPM_Y_p23	TTG CTA ATA CGT TTT GAG ATG GGT GTT GTC ACT TAC ACT CGG ACC TCG TCG ACA TGC ATT
hASPM	hASPM_Y_p24	TTC CAT GCT TCC ATC GCT CTT TCT TTT CTT ACA CTC GGA CCT CGT CGA CAT GCA TT
hASPM	hASPM_Y_p25	TCTGGGCCATGTTCTCACAACAAAGTTTACACTCGGACCTCGTCGACATGCATT
hASPM	hASPM_Y_p26	GGCTCTTTGAATTCTAACAGCATTCAGGTTACACTCGGACCTCGTCGACATGCATT
hASPM	hASPM_Y_p27	GAAAGACCTGCCTTCCTTTATATCCTTTACACTCGGACCTCGTCGACATGCATT
hASPM	hASPM_Y_p28	CTCTGAATGATAATTGCTGATGCTCTCTTACACTCGGACCTCGTCGACATGCATT
hASPM	hASPM_Y_p29	CTATATCTCCTCCACATAGCCTGAATTTACACTCGGACCTCGTCGACATGCATT
hASPM	hASPM_Y_p30	TTCTGCTGAACAAATCTTCTCCGATACTTACACTCGGACCTCGTCGACATGCATT
hASPM	hASPM_Y_p31	GTTACTGCAGCCCTACTTTGAGAATGATTACACTCGGACCTCGTCGACATGCATT
hASPM	hASPM_Y_p32	CTCTGCTTCCTGTGAACAAGCAAGGCTTACACTCGGACCTCGTCGACATGCATT
hASPM	hASPM_Y_p33	ATAACTGCTTGGGTACGCACTGCAGTTTACACTCGGACCTCGTCGACATGCATT
hASPM	hASPM_Y_p34	TGCTCTAAGGTGGAGATAATGCTTCCTTACACTCGGACCTCGTCGACATGCATT
hASPM	hASPM_Y_p35	TGAATGAGAACTGCAGCCCTTTGCATTTACACTCGGACCTCGTCGACATGCATT
hASPM	hASPM_Y_p36	GTAAGATGACTGTATTGTAATGGCTGCCTTACACTCGGACCTCGTCGACATGCATT
hASPM	hASPM_Y_p37	GCACAAATGGTGGCTCGATATTTCCTTTACACTCGGACCTCGTCGACATGCATT
hASPM	hASPM_Y_p38	TTGGATCACAACGGAGGCCTGTTTCATTACACTCGGACCTCGTCGACATGCATT
hASPM	hASPM_Y_p39	GCCTGATATCTCATATGTAATCTGTGCTTACACTCGGACCTCGTCGACATGCATT
hASPM	hASPM_Y_p40	GTGATGCTTTGTACAAAGATGTGCCCGTTACACTCGGACCTCGTCGACATGCATT
hASPM	hASPM_Y_p41	GCTGACTGTAAAGTTACTACAGCTGCTTTACACTCGGACCTCGTCGACATGCATT
hASPM	hASPM_Y_p42	TCTGTAAGCTGCTTGCAAGCAAGTAGTTACACTCGGACCTCGTCGACATGCATT
hASPM	hASPM_Y_p43	TCAGATAATACTGCCGAGCCTTTCTCTTACACTCGGACCTCGTCGACATGCATT
hASPM	hASPM_Y_p44	ATGCCTCTGAATTGTAACTGTAGCCCTTACACTCGGACCTCGTCGACATGCATT
hASPM	hASPM_Y_p45	TTCGCCAATATTTCTGAATGACGAGTGCTTACACTCGGACCTCGTCGACATGCATT
hASPM	hASPM_Y_p46	CCAAGGTGACGGGAAAGGTCACCTTCTTACACTCGGACCTCGTCGACATGCATT
hASPM	hASPM_Y_p47	GGTCAAACTGGACTGTGCCACAGCGATTACACTCGGACCTCGTCGACATGCATT
hASPM	hASPM_Y_p48	AACTGAAGCTGTTGTCGAAGAGGGTGTTACTTACACTCGGACCTCGTCGACATGCATT
hNUMA1	hNUMA1_Y_p01	TGA GCA GGG CTG AGT TGC CAT AAT CGG TTA CAC TCG GAC CTC GTC GAC ATG CAT T
hNUMA1	hNUMA1_Y_p02	AGA CCG CGT GCT GTA GAA CGA TGA GTT GGT TAC ACT CGG ACC TCG TCG ACA TGC ATT
hNUMA1	hNUMA1_Y_p03	AAG TAG AGA CTC TCC AGG GAT TCT ACC TTT TAC ACT CGG ACC TCG TCG ACA TGC ATT
hNUMA1	hNUMA1_Y_p04	CTC GCA GCT CAG ATC CAG GCT GTC AAT TAC ACT CGG ACC TCG TCG ACA TGC ATT
hNUMA1	hNUMA1_Y_p05	ACG TAC GGC TGC CAA CTC TTG GAC ATT TAC ACT CGG ACC TCG TCG ACA TGC ATT
hNUMA1	hNUMA1_Y_p06	GGC CTG GTC CAA CTC CAC TTC CAG AAT TAC ACT CGG ACC TCG TCG ACA TGC ATT
hNUMA1	hNUMA1_Y_p07	CCT GCA GAG TGG AGA GGT CAT CTG CAA TTA CAC TCG GAC CTC GTC GAC ATG CAT T
hNUMA1	hNUMA1_Y_p08	CCC AAG CTG CTG TAA TCG AGC CTC CAT TAC ACT CGG ACC TCG TCG ACA TGC ATT
hNUMA1	hNUMA1_Y_p09	CTG CCT TCA GCT CAG AGA TAC AAC GCT TAC ACT CGG ACC TCG TCG ACA TGC ATT
hNUMA1	hNUMA1_Y_p10	AGA TGG AGC TCT GCA GGT CAG TGA TCA TTA CAC TCG GAC CTC GTC GAC ATG CAT T
hNUMA1	hNUMA1_Y_p11	CTG CAG CTC TGC AAT GCG GTT CCA GTT TAC ACT CGG ACC TCG TCG ACA TGC ATT
hNUMA1	hNUMA1_Y_p12	GGC TCA TCC TGG CAA GTG CCC ATG TAT TAC ACT CGG ACC TCG TCG ACA TGC ATT
hNUMA1	hNUMA1_Y_p13	CTG TCT GGC TCT TCC ACA TCT AGC TTT TAC ACT CGG ACC TCG TCG ACA TGC ATT
hNUMA1	hNUMA1_Y_p14	TGG TCA TGG TGA TGT TGA TGA TCT GCG TGT TAC ACT CGG ACC TCG TCG ACA TGC ATT
hNUMA1	hNUMA1_Y_p15	GCT CAC GGC TCT TTA AAG CAT CAG TTG CTT ACA CTC GGA CCT CGT CGA CAT GCA TT
hNUMA1	hNUMA1_Y_p16	CCT GGA ATT TGC CCA GGT CTC GAA GCT TAC ACT CGG ACC TCG TCG ACA TGC ATT
hNUMA1	hNUMA1_Y_p17	TCA GCT CGC AGC TCT TTG TTT TCC TTC TTA CAC TCG GAC CTC GTC GAC ATG CAT T
hNUMA1	hNUMA1_Y_p18	CTG CAG CTC TTG GTT CTG CTG CTT CTT TAC ACT CGG ACC TCG TCG ACA TGC ATT
hNUMA1	hNUMA1_Y_p19	GCA TCA TAA TGT GTT TTG GCT TTC TCC ATC TTA CAC TCG GAC CTC GTC GAC ATG CAT T
hNUMA1	hNUMA1_Y_p20	CAG CTT ATA GTG CTC AGC TGC CTG CTT TAC ACT CGG ACC TCG TCG ACA TGC ATT
hNUMA1	hNUMA1_Y_p21	TCC TGT TGC TGG ATG GTG GCA TTG AGT TTA CAC TCG GAC CTC GTC GAC ATG CAT T
hNUMA1	hNUMA1_Y_p22	AGC TCT TCC TTG GCC TGG CTG AGG TTT TAC ACT CGG ACC TCG TCG ACA TGC ATT
hNUMA1	hNUMA1_Y_p23	CTA GAC AGC TGC TGC TTT TCT TCT TCG ATT ACA CTC GGA CCT CGT CGA CAT GCA TT
hNUMA1	hNUMA1_Y_p24	TCA GCA AGC AGC TTG GCT TCC TGC TGT TAC ACT CGG ACC TCG TCG ACA TGC ATT
hNUMA1	hNUMA1_Y_p25	CTCATACTTGGCAGTCATCACCTCCATTACACTCGGACCTCGTCGACATGCATT
hNUMA1	hNUMA1_Y_p26	TGGAAGAGGAGGCAACCTTCTGTAGCTCTTACACTCGGACCTCGTCGACATGCATT
hNUMA1	hNUMA1_Y_p27	AGGCATTCTGGGGAAGAGGGATGTTTTCGATTTACACTCGGACCTCGTCGACATGCATT
hNUMA1	hNUMA1_Y_p28	AATGATCTTGATGAAGATGCTGCAGTCCTGTTACACTCGGACCTCGTCGACATGCATT
hNUMA1	hNUMA1_Y_p29	TTAGTGCTTTGCCTTGCCCTTGGCTCTTACACTCGGACCTCGTCGACATGCATT
hNUMA1	hNUMA1_Y_p30	GGAAGCCTTGGACAGGGCCTTCTTTGATTACACTCGGACCTCGTCGACATGCATT
hNUMA1	hNUMA1_Y_p31	TGGGTGTGTTGAGGATGCTGAAGGCCATTTACACTCGGACCTCGTCGACATGCATT
hNUMA1	hNUMA1_Y_p32	ACTGGCGCCGGTCAGCCTGTTTAGTATTACACTCGGACCTCGTCGACATGCATT
hNUMA1	hNUMA1_Y_p33	AGCTGGAGCTGCTTTCTTCTGGGCCTTTACACTCGGACCTCGTCGACATGCATT
hNUMA1	hNUMA1_Y_p34	GTAGTGCTCTGTTTGCGCCCTTCATGTTACACTCGGACCTCGTCGACATGCATT
hNUMA1	hNUMA1_Y_p35	ACAGCTGGTGGCCTTCTTAGACTCAGTTACACTCGGACCTCGTCGACATGCATT
hNUMA1	hNUMA1_Y_p36	AGTTTTCATCTCCTCATCTGTGATGGTGCTTACACTCGGACCTCGTCGACATGCATT
hNUMA1	hNUMA1_Y_p37	GATAGCAGGTCTTCAGATGTGGGGGGCTTACACTCGGACCTCGTCGACATGCATT
hNUMA1	hNUMA1_Y_p38	TGCTGCACCTTGCTGGCTTGGTCAGATTACACTCGGACCTCGTCGACATGCATT
hNUMA1	hNUMA1_Y_p39	CAGCCAGTTTCTTACTCAGTTCTTCCACTTACACTCGGACCTCGTCGACATGCATT
hNUMA1	hNUMA1_Y_p40	GCTTAGTTTGCTCTCTCTGAAATACCTCTTTACACTCGGACCTCGTCGACATGCATT
hNUMA1	hNUMA1_Y_p41	CCATGCGCCTTCTTCAGCATGCTCAGTTACACTCGGACCTCGTCGACATGCATT
hNUMA1	hNUMA1_Y_p42	TCTTTCTGGAAGAACTTCTCCTGCCACTTACACTCGGACCTCGTCGACATGCATT
hNUMA1	hNUMA1_Y_p43	CTTCAATTCTTGGCCCAGCTCCTCCGTTACACTCGGACCTCGTCGACATGCATT
hNUMA1	hNUMA1_Y_p44	TCTGAAGCCACCCGCTGTTTCTCAGCTTACACTCGGACCTCGTCGACATGCATT
hNUMA1	hNUMA1_Y_p45	CTCTGGCACTGTTGCTGGCTGTCTCTTTACACTCGGACCTCGTCGACATGCATT
hNUMA1	hNUMA1_Y_p46	CTCCAGCTTCTGGCTCTTCTCTGACTTTACACTCGGACCTCGTCGACATGCATT
hNUMA1	hNUMA1_Y_p47	CCATCACCAGCCGCTTCAACTCCTTGTTACACTCGGACCTCGTCGACATGCATT
hNUMA1	hNUMA1_Y_p48	CTCCTTCTCCAGGACCTGGCGATTCATTACACTCGGACCTCGTCGACATGCATT
Asp	DrosoAsp_Y_p1	AACGTGTAGGGACTGTAGCGGATGATTCTTACACTCGGACCTCGTCGACATGCATT
Asp	DrosoAsp_Y_p2	CTGTCTTTGTCGCACCAGCGCAATAATTACACTCGGACCTCGTCGACATGCATT
Asp	DrosoAsp_Y_p3	TAGCGGGCCAAATTTAGGATGATCCGTTACACTCGGACCTCGTCGACATGCATT
Asp	DrosoAsp_Y_p4	GTGTGGCACAGTGCGCGAAAGACGATTTACACTCGGACCTCGTCGACATGCATT
Asp	DrosoAsp_Y_p5	CTGGACTTTGCAGCGCACAGAGTTTATTACACTCGGACCTCGTCGACATGCATT
Asp	DrosoAsp_Y_p6	CCAGTAACGCTGTATAACCTTGGCGGTTACACTCGGACCTCGTCGACATGCATT
Asp	DrosoAsp_Y_p7	GCCACGGAACTTTTGTTGCAAATGGACTTACACTCGGACCTCGTCGACATGCATT
Asp	DrosoAsp_Y_p8	CTTCATGCTGCGATTAGCACGGAATTTTTACACTCGGACCTCGTCGACATGCATT
Asp	DrosoAsp_Y_p9	CTGCTGACGCATCAGTAAAGTTGCTCTTACACTCGGACCTCGTCGACATGCATT
Asp	DrosoAsp_Y_p10	GATGGTGCTTAAGAAGATCTCCCGTTGTTACACTCGGACCTCGTCGACATGCATT
Asp	DrosoAsp_Y_p11	GAATCTGCGCTGCAGCTTTATGGTAATTACACTCGGACCTCGTCGACATGCATT
Asp	DrosoAsp_Y_p12	CCTTTTTCAGCTGAAGAAACTCGGCTCTTACACTCGGACCTCGTCGACATGCATT
Asp	DrosoAsp_Y_p13	TAGTATTGAAGCATTTCGCAGCCTCAGTTACACTCGGACCTCGTCGACATGCATT
Asp	DrosoAsp_Y_p14	TCAGTCGCTGTTGCAGGCAGATAACATTACACTCGGACCTCGTCGACATGCATT
Asp	DrosoAsp_Y_p15	CTGATAGCTTCGCCATTGCATTTGAATTTACACTCGGACCTCGTCGACATGCATT
Asp	DrosoAsp_Y_p16	CACCAGCGCTGGATGGTGATAATACTTTACACTCGGACCTCGTCGACATGCATT
Asp	DrosoAsp_Y_p17	GCCTGAGTGCGTTCCGTCTTAAACAATTACACTCGGACCTCGTCGACATGCATT
Asp	DrosoAsp_Y_p18	CGACGCATAAGCTCTTTGTGGCGAATTTACACTCGGACCTCGTCGACATGCATT
Asp	DrosoAsp_Y_p19	CGCATGAAACTTGGGCGAGCGGAATTTTTACACTCGGACCTCGTCGACATGCATT
Asp	DrosoAsp_Y_p20	CCTAGCTGGAAGTTGGCTTCACCAAGTTACACTCGGACCTCGTCGACATGCATT
Asp	DrosoAsp_Y_p21	CATCTCTTAGGTCCACAGCCAAGTTGTTACACTCGGACCTCGTCGACATGCATT
Asp	DrosoAsp_Y_p22	CCGCGTAATATCACCAATGTTGGCGATTACACTCGGACCTCGTCGACATGCATT
Asp	DrosoAsp_Y_p23	AACAGGGATTGTGCTTGACGATGCGCTTACACTCGGACCTCGTCGACATGCATT
Asp	DrosoAsp_Y_p24	ATGCGCAGAGCTTGCTTGTTGACATATTACACTCGGACCTCGTCGACATGCATT
Mud	DrosoMud_Y_p1	TTAATCTCATCCTTGGCATCGCGATATTACACTCGGACCTCGTCGACATGCATT
Mud	DrosoMud_Y_p2	AATATCTTGCAGTCTAGCGCTAGCTTTTACACTCGGACCTCGTCGACATGCATT
Mud	DrosoMud_Y_p3	CAAGAGCTTCCACGCGATTCCTATAGTTACACTCGGACCTCGTCGACATGCATT
Mud	DrosoMud_Y_p4	TTCGATGAGTTCACACAACTCGGCATTTACACTCGGACCTCGTCGACATGCATT
Mud	DrosoMud_Y_p5	ATGCTGCAGTTCGACTACCTTAGGTATTACACTCGGACCTCGTCGACATGCATT
Mud	DrosoMud_Y_p6	CAGCTTTCGGTTAAGATCTTCTACCAACTTACACTCGGACCTCGTCGACATGCATT
Mud	DrosoMud_Y_p7	CCACTTGCAATTGACTTGACTTGACGTTTACACTCGGACCTCGTCGACATGCATT
Mud	DrosoMud_Y_p8	ATTGATCTGTTCGTAAGCAGTCGCACGTTACACTCGGACCTCGTCGACATGCATT
Mud	DrosoMud_Y_p9	CTGAGTACAGCGCATCTCCAATGTTTTTACACTCGGACCTCGTCGACATGCATT
Mud	DrosoMud_Y_p10	GGCCGAATTAACCTTAGCCAGTTCTTTTACACTCGGACCTCGTCGACATGCATT
Mud	DrosoMud_Y_p11	TGGACGGATTCCTTTTGACACTCCAATTACACTCGGACCTCGTCGACATGCATT
Mud	DrosoMud_Y_p12	GGGCAGATTCCTTTTGACGCTGCAAATTACACTCGGACCTCGTCGACATGCATT
Mud	DrosoMud_Y_p13	ATCTGATAGTTTGGTCTGTGCCTCAAATTACACTCGGACCTCGTCGACATGCATT
Mud	DrosoMud_Y_p14	CCGAATTAACCTGAGCCAGTTCTTTCTTACACTCGGACCTCGTCGACATGCATT
Mud	DrosoMud_Y_p15	GGGCAGATTCCTTTTGACGCTGCAAATTACACTCGGACCTCGTCGACATGCATT
Mud	DrosoMud_Y_p16	ACAGACTTAACCTTAGCCAGTTCTTTCTTACACTCGGACCTCGTCGACATGCATT
Mud	DrosoMud_Y_p17	GGGCAGATTCCTTTTGACGCTGCAAATTACACTCGGACCTCGTCGACATGCATT
Mud	DrosoMud_Y_p18	ACAGACTTAACCTGAGCCAGTTCTTTTTACACTCGGACCTCGTCGACATGCATT
Mud	DrosoMud_Y_p19	GCAGATTCCTTTTCACGCTGCAAATCTTACACTCGGACCTCGTCGACATGCATT
Mud	DrosoMud_Y_p20	GAATTAACCTGAGCCAGTTCTTTCCGTTACACTCGGACCTCGTCGACATGCATT
Mud	DrosoMud_Y_p21	GCAGATTCCTTTTCACGCTGCAAATCTTACACTCGGACCTCGTCGACATGCATT
Mud	DrosoMud_Y_p22	CCGGATTCCTTTTGACACTCCAAATCTTACACTCGGACCTCGTCGACATGCATT
Mud	DrosoMud_Y_p23	CGCACAACTTCATGGAGAGGTTCCTTTTACACTCGGACCTCGTCGACATGCATT
Mud	DrosoMud_Y_p24	ACTCTCATTCAACTTTGAATGCACGGTTACACTCGGACCTCGTCGACATGCATT
Girdin	DrosoGirdin_Y_p1	CAGCCGTACTCATACCAGATGCTATTTTACACTCGGACCTCGTCGACATGCATT
Girdin	DrosoGirdin_Y_p2	CGGTTGTACATGAGAAACGTAGCTGGGCTTACACTCGGACCTCGTCGACATGCATT
Girdin	DrosoGirdin_Y_p3	AGATAAACGGTGCGTCTGGAACCGGCTTACACTCGGACCTCGTCGACATGCATT
Girdin	DrosoGirdin_Y_p4	ACGTGAGTTATTCAAATCCGTACGTTTCTGAGTTACACTCGGACCTCGTCGACATGCATT
Girdin	DrosoGirdin_Y_p5	CCGCGTTGGATCGAGTTATCCAGCAAATTACACTCGGACCTCGTCGACATGCATT
Girdin	DrosoGirdin_Y_p6	CAGGTGCGTGTCGGAGGCAATGGACATTACACTCGGACCTCGTCGACATGCATT
Girdin	DrosoGirdin_Y_p7	CCTGACTCGGAACCGATCACGAACTGTTACACTCGGACCTCGTCGACATGCATT
Girdin	DrosoGirdin_Y_p8	AATTGGTACGGGCGTCATCTACCCAATTACACTCGGACCTCGTCGACATGCATT
Girdin	DrosoGirdin_Y_p9	TCTAACCAGCATGCTGGCAAATGGTTTTACACTCGGACCTCGTCGACATGCATT
Girdin	DrosoGirdin_Y_p10	CAGGGATATGGCCAATAGTTCCTGATATTTTACACTCGGACCTCGTCGACATGCATT
Girdin	DrosoGirdin_Y_p11	CTTGCTATACTCCATCTGTAGGCAACTTACACTCGGACCTCGTCGACATGCATT
Girdin	DrosoGirdin_Y_p12	GAACAGATTGCGGAAGTCGTCTGTCAGTTTTTACACTCGGACCTCGTCGACATGCATT
Girdin	DrosoGirdin_Y_p13	AGTGCTCCGTACGCAGGATTGACAGATTACACTCGGACCTCGTCGACATGCATT
Girdin	DrosoGirdin_Y_p14	GAATAGTCAACTCCTCAATGCGTTGCTTTACACTCGGACCTCGTCGACATGCATT
Girdin	DrosoGirdin_Y_p15	CAGGCATTGCAACGTAACCTGATCCTTTACACTCGGACCTCGTCGACATGCATT
Girdin	DrosoGirdin_Y_p16	GCAGCGAATCTTTTTCGGCAGCCAACTTACACTCGGACCTCGTCGACATGCATT
Girdin	DrosoGirdin_Y_p17	CTGAGCCGAGCATTCTCAGTCTGAAGTTACACTCGGACCTCGTCGACATGCATT
Girdin	DrosoGirdin_Y_p18	GAGTGTTGGAATCCTTAATACGGGTCAGCTTACACTCGGACCTCGTCGACATGCATT
Girdin	DrosoGirdin_Y_p19	CAGGAGCTGGAGTAGCCGCGAGTTCATTACACTCGGACCTCGTCGACATGCATT
Girdin	DrosoGirdin_Y_p20	TGGCATAGCACACACATGTCGGACTTTTACACTCGGACCTCGTCGACATGCATT
Girdin	DrosoGirdin_Y_p21	CTTGATCAATGATGCGCTGTGAAGCTAGTTACACTCGGACCTCGTCGACATGCATT
Girdin	DrosoGirdin_Y_p22	GAGACCCTTGCTTCGATCTCATAGAGTTACACTCGGACCTCGTCGACATGCATT
Girdin	DrosoGirdin_Y_p23	CGGCATCAGAAAGCTTTTGACGGTCAGCTTACACTCGGACCTCGTCGACATGCATT
Girdin	DrosoGirdin_Y_p24	TGGCGATTATCCACGGCATCCTGTAATTACACTCGGACCTCGTCGACATGCATT
BicD	DrosoBicD_Y_p1	GCAGCATCCTCCTTAAGAAGCCTGAGTTACACTCGGACCTCGTCGACATGCATT
BicD	DrosoBicD_Y_p2	TCGCGCTTCACGGACAGCAAACTCTTTTACACTCGGACCTCGTCGACATGCATT
BicD	DrosoBicD_Y_p3	TTCAGATACTTGATCTGATCACTGACTGTATTTACACTCGGACCTCGTCGACATGCATT
BicD	DrosoBicD_Y_p4	ACGTACTTCTTAATTTCCACGGAATCCGCTTACACTCGGACCTCGTCGACATGCATT
BicD	DrosoBicD_Y_p5	CTCGACGATCTGGGGCTTGGCAATAAAGTTACACTCGGACCTCGTCGACATGCATT
BicD	DrosoBicD_Y_p6	ATCCGATTTGAATTGCGACTGGATGGCATTACACTCGGACCTCGTCGACATGCATT
BicD	DrosoBicD_Y_p7	TTATGATCGAGCAGAACACGCGTCGGTGTTACACTCGGACCTCGTCGACATGCATT
BicD	DrosoBicD_Y_p8	TCTCCGTTGACTGTGCAAACTAGGTGATATTACACTCGGACCTCGTCGACATGCATT
BicD	DrosoBicD_Y_p9	CCAGATCGTCGCTTAAGGCCACCAATTTACACTCGGACCTCGTCGACATGCATT
BicD	DrosoBicD_Y_p10	GAGATGTGCGTAAGAGTTTGAACATCGCTCTTTACACTCGGACCTCGTCGACATGCATT
BicD	DrosoBicD_Y_p11	AGGTCCAGTGACTTTTGTTCCGTAGCAAGATTACACTCGGACCTCGTCGACATGCATT
BicD	DrosoBicD_Y_p12	CCTTCTGAAGTTCAGCAATGTCAGTCTTAAGTTACACTCGGACCTCGTCGACATGCATT
BicD	DrosoBicD_Y_p13	CCAGTTGGCGTACTGCGAGATTAACGCTTACACTCGGACCTCGTCGACATGCATT
BicD	DrosoBicD_Y_p14	CAGGTCAGCCTCCAGACGCTTAAGAGTTACACTCGGACCTCGTCGACATGCATT
BicD	DrosoBicD_Y_p15	GACCTGTTGATTCAACAGCTCAACTTCTTTTACACTCGGACCTCGTCGACATGCATT
BicD	DrosoBicD_Y_p16	TCAAATTCCACCTGTGAGCTGCGCAGTTACACTCGGACCTCGTCGACATGCATT
BicD	DrosoBicD_Y_p17	CTCATTGCGAACCCTTTCCAACTCATTTACACTCGGACCTCGTCGACATGCATT
BicD	DrosoBicD_Y_p18	AAATATCTGGAGGTTGAGCGATGTCTCCCTTACACTCGGACCTCGTCGACATGCATT
BicD	DrosoBicD_Y_p19	GAATGGATTGGCGTTACTGCTTGCTGGATTACACTCGGACCTCGTCGACATGCATT
BicD	DrosoBicD_Y_p20	CCTGCTCGAAGGTCTCGTGCTGAAGGTTACACTCGGACCTCGTCGACATGCATT
BicD	DrosoBicD_Y_p21	CATCGGCCGACGGACGTGACGCATTTTTACACTCGGACCTCGTCGACATGCATT
BicD	DrosoBicD_Y_p22	CATTTCCATCTCCTCGAGTCGCTGAGTTACACTCGGACCTCGTCGACATGCATT
BicD	DrosoBicD_Y_p23	CATTACGTAGCTTGGACATGGTGTCGCTTTACACTCGGACCTCGTCGACATGCATT
BicD	DrosoBicD_Y_p24	CAATGATCTTCTCGTTCTCATACTTGGACTTTACACTCGGACCTCGTCGACATGCATT
SunTag	SunTag_Y_P1	TCGTTCTCGAGGTGATAATTCTTGCTCAACTTACACTCGGACCTCGTCGACATGCATT
SunTag	SunTag_Y_P2	TTCCTCACCACTTCCAGATCCCTTTTTTACACTCGGACCTCGTCGACATGCATT
SunTag	SunTag_Y_P3	AAGCGGGCAACTTCGTTTTCTAAGTGGTAGTTTTACACTCGGACCTCGTCGACATGCATT
SunTag	SunTag_Y_P4	CCTTTCTTCAGCCGAGCCACCTCGTTTTACACTCGGACCTCGTCGACATGCATT
SunTag	SunTag_Y_P5	CCAGGTGGTAGTTCTTAGATAATAGCTCTTCATTACACTCGGACCTCGTCGACATGCATT
SunTag	SunTag_Y_P6	CGAGATGATAGTTTTTGGAGAGTAGTTCCTCATTACACTCGGACCTCGTCGACATGCATT
SunTag	SunTag_Y_P7	CATTTTCCAGGTGATAATTCTTTGAGAGGAGCTTACACTCGGACCTCGTCGACATGCATT
SunTag	SunTag_Y_P8	TTCTCCTGATCCTGAACCTTTCTTTAGTCTTACACTCGGACCTCGTCGACATGCATT
SunTag	SunTag_Y_P9	AACCCTTTTTTAGCCTCGCCACCTCGTTACACTCGGACCTCGTCGACATGCATT
SunTag	SunTag_Y_P10	TTTTGAGTCGTGCAACTTCATTCTCGAGATGTTACACTCGGACCTCGTCGACATGCATT
SunTag	SunTag_Y_P11	GAACCCTTTTTGAGTCTTGCCACTTCATTTTACACTCGGACCTCGTCGACATGCATT
SunTag	SunTag_Y_P12	GTTCTTCTCCACTGCCTGATCCCTTCTTACACTCGGACCTCGTCGACATGCATT
SunTag	SunTag_Y_P13	AAGTCGCGCAACTTCGTTTTCAAGATGGTAGTTTACACTCGGACCTCGTCGACATGCATT
SunTag	SunTag_Y_P14	TCCAGATGGTAATTCTTACTGAGAAGCTCCTTACACTCGGACCTCGTCGACATGCATT
SunTag	SunTag_Y_P15	GCTACCTCGTTTTCTAGGTGGTAGTTTTTAGATTACACTCGGACCTCGTCGACATGCATT
SunTag	SunTag_Y_P16	AGCCTAGCCACTTCATTTTCGAGATGGTTTACACTCGGACCTCGTCGACATGCATT
SunTag	SunTag_Y_P17	TTCTTGGATAACAACTCTTCTCCGCTGCTTACACTCGGACCTCGTCGACATGCATT
SunTag	SunTag_Y_P18	CTCCCTTTTTTAAGTCTGGCAACTTCGTTCTTACACTCGGACCTCGTCGACATGCATT
SunTag	SunTag_Y_P19	AAGATGGTAGTTCTTAGACAGGAGTTCTTCCCTTACACTCGGACCTCGTCGACATGCATT
SunTag	SunTag_Y_P20	GCAACCTCGTTCTCTAGGTGGTAATTTTTAGATTACACTCGGACCTCGTCGACATGCATT
SunTag	SunTag_Y_P21	GAAGTTCTTCTCCACTCCCAGAACCCTTACACTCGGACCTCGTCGACATGCATT
SunTag	SunTag_Y_P22	CTGAGCCAGAGCCTTTCTTTAATCGAGCTTACACTCGGACCTCGTCGACATGCATT
Puromycin	Puromycin_Y_P1	CGGGCTTGCGGGTCATGCACCAGGTGTTACACTCGGACCTCGTCGACATGCATT
Puromycin	Puromycin_Y_P2	CGGTCCTTCGGGCACCTCGACGTCGGTTACACTCGGACCTCGTCGACATGCATT
Puromycin	Puromycin_Y_P3	GTGACGGTGAAGCCGAGCCGCTCGTATTACACTCGGACCTCGTCGACATGCATT
Puromycin	Puromycin_Y_P4	AGGGGAGGTTGCGGGGCGCGGAGGTCTTACACTCGGACCTCGTCGACATGCATT
Puromycin	Puromycin_Y_P5	CCTTGCCCTGGTGGTCGGGCGAGACGTTACACTCGGACCTCGTCGACATGCATT
Puromycin	Puromycin_Y_P6	CGGCGCCAGGAGGCCTTCCATCTGTTTTACACTCGGACCTCGTCGACATGCATT
Puromycin	Puromycin_Y_P7	CGGGAACCGCTCAACTCGGCCATGCGTTACACTCGGACCTCGTCGACATGCATT
Puromycin	Puromycin_Y_P8	CTTCGACGCTCTCCGGCGTGGTCCAGTTACACTCGGACCTCGTCGACATGCATT
Puromycin	Puromycin_Y_P9	CCGACGCGCGTGAGGAAGAGTTCTTGCATTACACTCGGACCTCGTCGACATGCATT
Puromycin	Puromycin_Y_P10	TCGGTGACCCGCTCGATGTGGCGGTCTTACACTCGGACCTCGTCGACATGCATT
Puromycin	Puromycin_Y_P11	GATCGACGGTGTGGCGCGTGGCGGGGTTACACTCGGACCTCGTCGACATGCATT
Puromycin	Puromycin_Y_P12	GGCGAACGCGGCGGCGAGGGTGCGTATTACACTCGGACCTCGTCGACATGCATT
Puromycin	Puromycin_Y_P13	CCTGGGGACGTCGTCGCGGGTGGCGATTACACTCGGACCTCGTCGACATGCATT
Puromycin	Puromycin_Y_P14	CGCGACCCACACCTTGCCGATGTCGATTACACTCGGACCTCGTCGACATGCATT
Firefly luciferase	Firefly_Y_P1	GTG TTG GAG CAA GAT GGA TTC CAA TTC AGT TAC ACT CGG ACC TCG TCG ACA TGC ATT
Firefly luciferase	Firefly_Y_P2	TCA GAG ACT TCA GGC GGT CAA CGA TGT TAC ACT CGG ACC TCG TCG ACA TGC ATT
Firefly luciferase	Firefly_Y_P3	CTC CAG AAT GTA GCC ATC CAT CCT TGT TAC ACT CGG ACC TCG TCG ACA TGC ATT
Firefly luciferase	Firefly_Y_P4	TCA CAC ACA GTT CGC CTC TTT GAT TAT TAC ACT CGG ACC TCG TCG ACA TGC ATT
Firefly luciferase	Firefly_Y_P5	CTT GCC TGA TAC CTG GCA GAT GGA ACT TAC ACT CGG ACC TCG TCG ACA TGC ATT
Firefly luciferase	Firefly_Y_P6	AAT CGT ATT TGT CAA TCA GAG TGC TTT TGG TTA CAC TCG GAC CTC GTC GAC ATG CAT T
Firefly luciferase	Firefly_Y_P7	CGC ACT TTG AAT CTT GTA ATC CTG AAG GTT ACA CTC GGA CCT CGT CGA CAT GCA TT
Firefly luciferase	Firefly_Y_P8	CAT GCG AGA ATC TCA CGC AGG CAG TTT TAC ACT CGG ACC TCG TCG ACA TGC ATT
Firefly luciferase	Firefly_Y_P9	CAT ACG ACG ATT CTG TGA TTT GTA TTC AGC TTA CAC TCG GAC CTC GTC GAC ATG CAT T
Firefly luciferase	Firefly_Y_P10	ATA TCG TTT CAT AGC TTC TGC CAA CCT TAC ACT CGG ACC TCG TCG ACA TGC ATT
Firefly luciferase	Firefly_Y_P11	AGC AAT TGT TCC AGG AAC CAG GGC GTT TAC ACT CGG ACC TCG TCG ACA TGC ATT
Firefly luciferase	Firefly_Y_P12	TCT CTC TGA TTT TTC TTG CGT CGA GTT TTT ACA CTC GGA CCT CGT CGA CAT GCA TT
Firefly luciferase	Firefly_Y_P13	CGG TAA GAC CTT TCG GTA CTT CGT CCT TAC ACT CGG ACC TCG TCG ACA TGC ATT
Firefly luciferase	Firefly_Y_P14	GCG GTT GTT ACT TGA CTG GCG ACG TAT TAC ACT CGG ACC TCG TCG ACA TGC ATT
Firefly luciferase	Firefly_Y_P15	CCA CGA TCT CTT TTT CCG TCA TCG TCT TAC ACT CGG ACC TCG TCG ACA TGC ATT
Firefly luciferase	Firefly_Y_P16	CTG CGA CAC CTG CGT CGA AGA TGT TGT TAC ACT CGG ACC TCG TCG ACA TGC ATT
Firefly luciferase	Firefly_Y_P17	GAA GTG TTC GTC TTC GTC CCA GTA AGC TTA CAC TCG GAC CTC GTC GAC ATG CAT T
Firefly luciferase	Firefly_Y_P18	AAT CAA GGC GTT GGT CGC TTC CGG ATT TAC ACT CGG ACC TCG TCG ACA TGC ATT
Firefly luciferase	Firefly_Y_P19	CAG CGT TTT CCC GGT ATC CAG ATC CAT TAC ACT CGG ACC TCG TCG ACA TGC ATT
Firefly luciferase	Firefly_Y_P20	TGC AAT TGT CTT GTC CCT ATC GAA GGT TAC ACT CGG ACC TCG TCG ACA TGC ATT
Firefly luciferase	Firefly_Y_P21	TCA TTA TAA ATG TCG TTC GCG GGC GCT TAC ACT CGG ACC TCG TCG ACA TGC ATT
Firefly luciferase	Firefly_Y_P22	CTC TTC ATA GCC TTA TGC AGT TGC TCT TAC ACT CGG ACC TCG TCG ACA TGC ATT
Firefly luciferase	Firefly_Y_P23	CAG CGG TTC CAT CTT CCA GCG GAT AGT TAC ACT CGG ACC TCG TCG ACA TGC ATT
Firefly luciferase	Firefly_Y_P24	TGG CGC CGG GCC TTT CTT TAT GTT TTT TAC ACT CGG ACC TCG TCG ACA TGC ATT
Firefly luciferase	Firefly_Y_P25	TTT CCG CCC TTC TTG GCC TTT ATG AGT TAC ACT CGG ACC TCG TCG ACA TGC ATT
Firefly luciferase	Firefly_Y_P26	AAA CAC AAC TCC TCC GCG CAA CTT TTT TAC ACT CGG ACC TCG TCG ACA TGC ATT
Firefly luciferase	Firefly_Y_P27	GGA GCC ACC TGA TAG CCT TTG TAC TTT TAC ACT CGG ACC TCG TCG ACA TGC ATT
Firefly luciferase	Firefly_Y_P28	TTT ACA TAA CCG GAC ATA ATC ATA GGA CCT TAC ACT CGG ACC TCG TCG ACA TGC ATT
Firefly luciferase	Firefly_Y_P29	CGG TTT ATC ATC CCC CTC GGG TGT AAT TAC ACT CGG ACC TCG TCG ACA TGC ATT

## Sheet: IRES-Neo probes
probe	sequence (5' to 3')	length		X = amino-allyl-T
IRES-neo_01	AXGGTGGAAAATAACATAXAGACAAACGCACACCGGCCTTATTCCXA	43
IRES-neo_02	AXAAGACAGGGCCAGGXTTCCGGGCCCXCACATTGCCAAAAXA	39
IRES-neo_03	AXTTCCTTTGGCGAGAGGGGAAAGACCCCXAGGAATGCTCGTXA	40
IRES-neo_04	AXAGAGGAACTGCTXCCTTCACGACATXCAACAGACCCTGCAXA	40
IRES-neo_05	AXCTGCAAAGGGTCGCXACAGACGTTGTTXGTCTTCAAGAAGCTXA	42
IRES-neo_06	AXTTATACACGTGGCTTTXGGCCGCAGAGGCACCTGTCGCCAXA	40
IRES-neo_07	AXTATCCAACTCACAACGXGGCACTGGGGTXGTGCCGCCTTTXA	40
IRES-neo_08	AXGCCCCTTGTTGAATACGCTXGAGGAGAGCCATTTGACTCTTXA	41
IRES-neo_09	AXCCCCAGATCAGAXCCCATACAATGGGGXACCTTCTGGGCAXA	40
IRES-neo_10	AXCGGGGGGCCTAGACGXTTTTTTAACCTCGACXAAACACATGTAXA	43
IRES-neo_11	AXTGGCCATATTATCATCGTGTTTTXCAAAGGAAAACCACGTCCCCXA	44
IRES-neo_12	AXGGCCGATCCCAXAACACCCCTTGTATXACTGTTTATGTAAGCAGXA	44
IRES-neo_13	AXCCAAGCGGCCGGAGAACCXGCGTGCAATCCATCTTGTTXA	38
IRES-neo_14	AXAGAGCAGCCGATTGXCTGTTGTGCCCAGXCATAGCCGAATXA	40
IRES-neo_15	AXTCATTCAGGGCACCGGACAGGXCGGTCTTGACAAAAAGAAXA	40
IRES-neo_16	AXCGCTTCAGTGACAACGXCGAGCACAGCXGCGCAAGGAAXA	38
IRES-neo_17	AXAGATGACAGGAGAXCCTGCCCCGGCACXTCGCCCAATAXA	38
IRES-neo_18	AXTGCAGCCGCCGCAXTGCATCAGCCAXGATGGATACTTTCTXA	40
IRES-neo_19	AXATGTTTCGCTXGGTGGTCGAAXGGGCAGGTAGCCGGAXA	37
IRES-neo_20	AXATCCTGATCGACAAGACCGGCXTCCATCCGAGTACGTGXA	38
IRES-neo_21	AXTTTCCACCATGATATXCGGCAAGCAGGCAXCGCCATGGGTXA	40
IRES-neo_22	AXCCACACCCAGCCGGCCACAGXCGATGAATCCAGAAAAXA	37
IRES-neo_23	AXCTCTTCAGCAATATCACGGGXAGCCAACGCTATGTCCTGAXA	40
IRES-neo_24	AXGCGATACCGTAAAGCACGAXGAAGCGGTCAGCCCATTXA	37
IRES-neo_25	AXTCAGAAGAACTCGXCAAGAAGGCGAXAGAAGGCGATGCGCTXA	41

## Sheet: GFP probes
probe	sequence (5' to 3')	length
GFP_01	AXGAACCTGCGTGCAAXCCATCTTGTTCAAXGGCCGATCCCATXA	45		X = amino-allyl-T
GFP_02	AXTCTGTTGTGCCCAGXCATAGCCGAATAGCCXCTCCACCCAAXA	45
GFP_03	AXAGCCGGAACACGGCGGCAXCAGAGCAGCCGATTXA	37
GFP_04	AXGTTCATTCAGGGCACCGGACAGGXCGGTCTTGACAAAAAGAAXA	45
GFP_05	AXGCTTCAGTGACAACGXCGAGCACAGCXGCGCAAGGAAXA	41
GFP_06	AXAGATGACAGGAGAXCCTGCCCCGGCACXTCGCCCAATAXA	42
GFP_07	AXCATTGCATCAGCCAXGATGGATACTTTCXCGGCAGGAGCAAXA	45
GFP_08	AXATGTTTCGCTTGGXGGTCGAATGGGCAGGXAGCCGGATCAAXA	45
GFP_09	AXGATCATCCTGAXCGACAAGACCGGCXTCCATCCGAGTACGTXA	45
GFP_10	AXATATTCGGCAAGCAGGCAXCGCCATGGGTCACGACGAGATXA	44
GFP_11	AXCCGGCCACAGTCGATGAAXCCAGAAAAGCGGCCATTTTCCAXA	45
GFP_12	AXTCTTCAGCAATAXCACGGGTAGCCAACGCXATGTCCTGATAGXA	46
GFP_13	AXGCGATACCGTAAAGCAXGAGGAAGCGGTCAGCCCATTXA	41
GFP_14	AXAACTCGTCAAGAAGGCGAXAGAAGGCGATGCGCTGCGAATXA	44
GFP_15	AXTGGACGTAGCCTTCGGGCAXGGCGGACTTGAAGAAGTXA	41
GFP_16	AXTGCTTCATGTGGXCGGGGTAGCGGCXGAAGCACTGCAXA	41
GFP_17	AXTTGCCGGTGGXGCAGATGAACTXCAGGGTCAGCTTGCCXA	42
GFP_18	AXACACGCTGAACXTGTGGCCGTTXACGTCGCCGTCCAXA	40
GFP_19	AXATGGGCACCACCCCGGXGAACAGCTCCTCGCCCTTXA	39

## Sheet: MS2 probe
probe	sequence (5' to 3')	length
MS2 bis	AXGTCGACCTGCAGACAXGGGTGATCCTCAXGTTTTCTAGGCAATXA	47		X = Cy3-conjugated T
