# Supplementary material for: A choreography of centrosomal mRNAs reveals a conserved localization mechanism involving active polysome transport
Source: Nat Commun. 2021 Mar 1;12:1352. doi: 10.1038/s41467-021-21585-7 (PMC7921559; doi:10.1038/s41467-021-21585-7)
Supplement: Supplementary file 17 — Source Data [file 41467_2021_21585_MOESM17_ESM.xlsx]

## Sheet: Figure 1 c
	PCNT Interphase	PCNT Prophase early proM	PCNT mid-late mitosis	CEP350 Interphase	CEP350 Prophase early proM	CEP350 mid-late mitosis	NIN Interphase	NIN Prophase early proM	NIN mid-late mitosis	BICD2 Interphase	BICD2 Prophase early proM	BICD2 mid-late mitosis	CCDC88C Interphase	CCDC88C Prophase early proM	CCDC88C mid-late mitosis
Localised	61	54	1	65	44	1	52	44	2	70	42	1	35	5	0
Non-localised	39	7	78	35	2	107	48	2	68	30	5	64	65	46	87
Mean:upper limit:lower limit	PCNT Interphase			PCNT Prophase early proM			PCNT mid-late mitosis			CEP350 Interphase			CEP350 Prophase early proM			CEP350 mid-late mitosis			NIN Interphase			NIN Prophase early proM			NIN mid-late mitosis			BICD2 Interphase			BICD2 Prophase early proM			BICD2 mid-late mitosis			CCDC88C Interphase			CCDC88C Prophase early proM			CCDC88C mid-late mitosis
Localised	61	69.9831	51.203	88.5246	94.3288	78.1557	1.26582	6.82757	0.0649282	65	73.6358	55.2544	95.6522	99.2275	85.4677	0.925926	5.05935	0.0474938	52	61.5354	42.3166	95.6522	99.2275	85.4677	2.85714	9.83226	0.507659	70	78.1051	60.4151	89.3617	95.3695	77.4057	1.53846	8.21328	0.0789128	35	44.7456	26.3642	9.80392	20.9782	4.26081	0	4.22875	0
Non-localised	39	48.797	30.0169	11.4754	21.8443	5.6712	98.7342	99.9351	93.1724	35	44.7456	26.3642	4.34783	14.5323	0.772525	99.0741	99.9525	94.9407	48	57.6834	38.4646	4.34783	14.5323	0.772525	97.1429	99.4923	90.1677	30	39.5849	21.8949	10.6383	22.5943	4.63048	98.4615	99.9211	91.7867	65	73.6358	55.2544	90.1961	95.7392	79.0218	100	100	95.7712
Table Analyzed	Cent RNAs cell cycle				Table Analyzed	Cent RNAs cell cycle				Table Analyzed	Cent RNAs cell cycle			Table Analyzed	Cent RNAs cell cycle			Table Analyzed	Cent RNAs cell cycle			Table Analyzed	Cent RNAs cell cycle			Table Analyzed	Cent RNAs cell cycle			Table Analyzed	Cent RNAs cell cycle			Table Analyzed	Cent RNAs cell cycle			Table Analyzed	Cent RNAs cell cycle
P value and statistical significance					P value and statistical significance					P value and statistical significance				P value and statistical significance				P value and statistical significance				P value and statistical significance				P value and statistical significance				P value and statistical significance				P value and statistical significance				P value and statistical significance
Test	Fisher's exact test				Test	Fisher's exact test				Test	Fisher's exact test			Test	Fisher's exact test			Test	Fisher's exact test			Test	Fisher's exact test			Test	Fisher's exact test			Test	Fisher's exact test			Test	Fisher's exact test			Test	Fisher's exact test
P value	0.0001				P value	<0.0001				P value	<0.0001			P value	<0.0001			P value	<0.0001			P value	<0.0001			P value	0.0121			P value	<0.0001			P value	0.0008			P value	0.0061
P value summary	***				P value summary	****				P value summary	****			P value summary	****			P value summary	****			P value summary	****			P value summary	*			P value summary	****			P value summary	***			P value summary	**
One- or two-sided	Two-sided				One- or two-sided	Two-sided				One- or two-sided	Two-sided			One- or two-sided	Two-sided			One- or two-sided	Two-sided			One- or two-sided	Two-sided			One- or two-sided	Two-sided			One- or two-sided	Two-sided			One- or two-sided	Two-sided			One- or two-sided	Two-sided
Statistically significant (P < 0.05)?	Yes				Statistically significant (P < 0.05)?	Yes				Statistically significant (P < 0.05)?	Yes			Statistically significant (P < 0.05)?	Yes			Statistically significant (P < 0.05)?	Yes			Statistically significant (P < 0.05)?	Yes			Statistically significant (P < 0.05)?	Yes			Statistically significant (P < 0.05)?	Yes			Statistically significant (P < 0.05)?	Yes			Statistically significant (P < 0.05)?	Yes
Effect size	Value	95% CI			Effect size	Value	95% CI			Effect size	Value	95% CI		Effect size	Value	95% CI		Effect size	Value	95% CI		Effect size	Value	95% CI		Effect size	Value	95% CI		Effect size	Value	95% CI		Effect size	Value	95% CI		Effect size	Value	95% CI
Relative Risk	0.6256	0.5055 to 0.7815			Relative Risk	11.92	6.115 to 24.28			Relative Risk	0.6304	0.5258 to 0.7575		Relative Risk	53.29	15.16 to 193.9		Relative Risk	0.5642	0.4583 to 0.6769		Relative Risk	33.48	9.713 to 121.7		Relative Risk	0.7292	0.6023 to 0.9155		Relative Risk	13.48	6.145 to 31.19		Relative Risk	1.494	1.207 to 1.819		Relative Risk	2.891	1.588 to 7.305
Reciprocal of relative risk	1.598	1.280 to 1.978			Reciprocal of relative risk	0.08388	0.04118 to 0.1635			Reciprocal of relative risk	1.586	1.320 to 1.902		Reciprocal of relative risk	0.01877	0.005158 to 0.06596		Reciprocal of relative risk	1.772	1.477 to 2.182		Reciprocal of relative risk	0.02987	0.008219 to 0.1030		Reciprocal of relative risk	1.371	1.092 to 1.660		Reciprocal of relative risk	0.07419	0.03206 to 0.1627		Reciprocal of relative risk	0.6692	0.5498 to 0.8285		Reciprocal of relative risk	0.3459	0.1369 to 0.6298
Methods used to compute CIs					Methods used to compute CIs					Methods used to compute CIs				Methods used to compute CIs				Methods used to compute CIs				Methods used to compute CIs				Methods used to compute CIs				Methods used to compute CIs				Methods used to compute CIs				Methods used to compute CIs
Relative Risk	Koopman asymptotic score				Relative Risk	Koopman asymptotic score				Relative Risk	Koopman asymptotic score			Relative Risk	Koopman asymptotic score			Relative Risk	Koopman asymptotic score			Relative Risk	Koopman asymptotic score			Relative Risk	Koopman asymptotic score			Relative Risk	Koopman asymptotic score			Relative Risk	Koopman asymptotic score			Relative Risk	Koopman asymptotic score
Data analyzed	PCNT Interphase	PCNT Prophase early proM	Total		Data analyzed	PCNT Prophase early proM	PCNT mid-late mitosis	Total		Data analyzed	CEP350 Interphase	CEP350 Prophase early proM	Total	Data analyzed	CEP350 Prophase early proM	CEP350 mid-late mitosis	Total	Data analyzed	NIN Interphase	NIN Prophase early proM	Total	Data analyzed	NIN Prophase early proM	NIN mid-late mitosis	Total	Data analyzed	BICD2 Interphase	BICD2 Prophase early proM	Total	Data analyzed	BICD2 Prophase early proM	BICD2 mid-late mitosis	Total	Data analyzed	CCDC88C Interphase	CCDC88C Prophase early proM	Total	Data analyzed	CCDC88C Prophase early proM	CCDC88C mid-late mitosis	Total
Localised	61	54	115		Localised	54	1	55		Localised	65	44	109	Localised	44	1	45	Localised	52	44	96	Localised	44	2	46	Localised	70	42	112	Localised	42	1	43	Localised	35	5	40	Localised	5	0	5
Non-localised	39	7	46		Non-localised	7	78	85		Non-localised	35	2	37	Non-localised	2	107	109	Non-localised	48	2	50	Non-localised	2	68	70	Non-localised	30	5	35	Non-localised	5	64	69	Non-localised	65	46	111	Non-localised	46	87	133
Total	100	61	161		Total	61	79	140		Total	100	46	146	Total	46	108	154	Total	100	46	146	Total	46	70	116	Total	100	47	147	Total	47	65	112	Total	100	51	151	Total	51	87	138
Percentage of row total	PCNT Interphase	PCNT Prophase early proM			Percentage of row total	PCNT Prophase early proM	PCNT mid-late mitosis			Percentage of row total	CEP350 Interphase	CEP350 Prophase early proM		Percentage of row total	CEP350 Prophase early proM	CEP350 mid-late mitosis		Percentage of row total	NIN Interphase	NIN Prophase early proM		Percentage of row total	NIN Prophase early proM	NIN mid-late mitosis		Percentage of row total	BICD2 Interphase	BICD2 Prophase early proM		Percentage of row total	BICD2 Prophase early proM	BICD2 mid-late mitosis		Percentage of row total	CCDC88C Interphase	CCDC88C Prophase early proM		Percentage of row total	CCDC88C Prophase early proM	CCDC88C mid-late mitosis
Localised	53.04%	46.96%			Localised	98.18%	1.82%			Localised	59.63%	40.37%		Localised	97.78%	2.22%		Localised	54.17%	45.83%		Localised	95.65%	4.35%		Localised	62.50%	37.50%		Localised	97.67%	2.33%		Localised	87.50%	12.50%		Localised	100.00%	0.00%
Non-localised	84.78%	15.22%			Non-localised	8.24%	91.76%			Non-localised	94.59%	5.41%		Non-localised	1.83%	98.17%		Non-localised	96.00%	4.00%		Non-localised	2.86%	97.14%		Non-localised	85.71%	14.29%		Non-localised	7.25%	92.75%		Non-localised	58.56%	41.44%		Non-localised	34.59%	65.41%
Percentage of column total	PCNT Interphase	PCNT Prophase early proM			Percentage of column total	PCNT Prophase early proM	PCNT mid-late mitosis			Percentage of column total	CEP350 Interphase	CEP350 Prophase early proM		Percentage of column total	CEP350 Prophase early proM	CEP350 mid-late mitosis		Percentage of column total	NIN Interphase	NIN Prophase early proM		Percentage of column total	NIN Prophase early proM	NIN mid-late mitosis		Percentage of column total	BICD2 Interphase	BICD2 Prophase early proM		Percentage of column total	BICD2 Prophase early proM	BICD2 mid-late mitosis		Percentage of column total	CCDC88C Interphase	CCDC88C Prophase early proM		Percentage of column total	CCDC88C Prophase early proM	CCDC88C mid-late mitosis
Localised	61.00%	88.52%			Localised	88.52%	1.27%			Localised	65.00%	95.65%		Localised	95.65%	0.93%		Localised	52.00%	95.65%		Localised	95.65%	2.86%		Localised	70.00%	89.36%		Localised	89.36%	1.54%		Localised	35.00%	9.80%		Localised	9.80%	0.00%
Non-localised	39.00%	11.48%			Non-localised	11.48%	98.73%			Non-localised	35.00%	4.35%		Non-localised	4.35%	99.07%		Non-localised	48.00%	4.35%		Non-localised	4.35%	97.14%		Non-localised	30.00%	10.64%		Non-localised	10.64%	98.46%		Non-localised	65.00%	90.20%		Non-localised	90.20%	100.00%
Percentage of grand total	PCNT Interphase	PCNT Prophase early proM			Percentage of grand total	PCNT Prophase early proM	PCNT mid-late mitosis			Percentage of grand total	CEP350 Interphase	CEP350 Prophase early proM		Percentage of grand total	CEP350 Prophase early proM	CEP350 mid-late mitosis		Percentage of grand total	NIN Interphase	NIN Prophase early proM		Percentage of grand total	NIN Prophase early proM	NIN mid-late mitosis		Percentage of grand total	BICD2 Interphase	BICD2 Prophase early proM		Percentage of grand total	BICD2 Prophase early proM	BICD2 mid-late mitosis		Percentage of grand total	CCDC88C Interphase	CCDC88C Prophase early proM		Percentage of grand total	CCDC88C Prophase early proM	CCDC88C mid-late mitosis
Localised	37.89%	33.54%			Localised	38.57%	0.71%			Localised	44.52%	30.14%		Localised	28.57%	0.65%		Localised	35.62%	30.14%		Localised	37.93%	1.72%		Localised	47.62%	28.57%		Localised	37.50%	0.89%		Localised	23.18%	3.31%		Localised	3.62%	0.00%
Non-localised	24.22%	4.35%			Non-localised	5.00%	55.71%			Non-localised	23.97%	1.37%		Non-localised	1.30%	69.48%		Non-localised	32.88%	1.37%		Non-localised	1.72%	58.62%		Non-localised	20.41%	3.40%		Non-localised	4.46%	57.14%		Non-localised	43.05%	30.46%		Non-localised	33.33%	63.04%

## Sheet: Figure 2 b,d,f
ASPM	Interphase	Prophase	Prometaphase	Metaphase	Anaphase	Telophase		ASPM,Mean:upper limit:lower limit	Interphase			Prophase			Prometaphase			Metaphase			Anaphase			Telophase
Localised	0	29	55	66	49	36		Localised	0	3.69935	0	55.7692	68.4049	42.3398	93.2203	97.3321	83.8245	98.5075	99.9234	92.0181	96.0784	99.3032	86.7837	66.6667	77.7586	53.361
Non-localised	100	23	4	1	2	18		Non-localised	100	100	96.3007	44.2308	57.6602	31.5951	6.77966	16.1755	2.66786	1.49254	7.98186	0.0765572	3.92157	13.2163	0.696787	33.3333	46.639	22.2414
NUMA1	Interphase	Prophase	Prometaphase	Metaphase	Anaphase	Telophase		NUMA1,Mean:upper limit:lower limit	Interphase			Prophase			Prometaphase			Metaphase			Anaphase			Telophase
Localised	0	46	39	10	1	0		Localised	0	3.69935	0	90.1961	95.7392	79.0218	52	62.9309	40.8742	11.6279	20.0972	6.44005	1.78571	9.44564	0.0915952	0	5.83441	0
Non-localised	100	5	36	76	55	62		Non-localised	100	100	96.3007	9.80392	20.9782	4.26081	48	59.1258	37.0691	88.3721	93.56	79.9028	98.2143	99.9084	90.5544	100	100	94.1656
HMMR	Interphase	Prophase	Prometaphase	Metaphase	Anaphase	Telophase		HMMR,Mean:upper limit:lower limit	Interphase			Prophase			Prometaphase			Metaphase			Anaphase			Telophase
Localised	40	47	29	0	0	23		Localised	40	49.7997	30.9401	92.1569	96.9078	81.5001	37.6623	48.8272	27.67	0	5.34713	0	0	6.64136	0	39.6552	52.5068	28.0888
Non-localised	60	4	48	68	54	35		Non-localised	60	69.0599	50.2003	7.84314	18.4999	3.09222	62.3377	72.33	51.1728	100	100	94.6529	100	100	93.3586	60.3448	71.9112	47.4932
Table Analyzed	ASPM			Table Analyzed	ASPM			Table Analyzed	ASPM			Table Analyzed	ASPM			Table Analyzed	ASPM			Table Analyzed	NUMA1			Table Analyzed	NUMA1			Table Analyzed	NUMA1			Table Analyzed	NUMA1			Table Analyzed	NUMA1			Table Analyzed	HMMR			Table Analyzed	HMMR			Table Analyzed	HMMR
P value and statistical significance				P value and statistical significance				P value and statistical significance				P value and statistical significance				P value and statistical significance				P value and statistical significance				P value and statistical significance				P value and statistical significance				P value and statistical significance				P value and statistical significance				P value and statistical significance				P value and statistical significance				P value and statistical significance
Test	Fisher's exact test			Test	Fisher's exact test			Test	Fisher's exact test			Test	Fisher's exact test			Test	Fisher's exact test			Test	Fisher's exact test			Test	Fisher's exact test			Test	Fisher's exact test			Test	Fisher's exact test			Test	Fisher's exact test			Test	Fisher's exact test			Test	Fisher's exact test			Test	Fisher's exact test
P value	<0.0001			P value	<0.0001			P value	0.1849			P value	0.5775			P value	0.0001			P value	<0.0001			P value	<0.0001			P value	<0.0001			P value	0.0501			P value	0.4746			P value	<0.0001			P value	<0.0001			P value	<0.0001
P value summary	****			P value summary	****			P value summary	ns			P value summary	ns			P value summary	***			P value summary	****			P value summary	****			P value summary	****			P value summary	ns			P value summary	ns			P value summary	****			P value summary	****			P value summary	****
One- or two-sided	Two-sided			One- or two-sided	Two-sided			One- or two-sided	Two-sided			One- or two-sided	Two-sided			One- or two-sided	Two-sided			One- or two-sided	Two-sided			One- or two-sided	Two-sided			One- or two-sided	Two-sided			One- or two-sided	Two-sided			One- or two-sided	Two-sided			One- or two-sided	Two-sided			One- or two-sided	Two-sided			One- or two-sided	Two-sided
Statistically significant (P < 0.05)?	Yes			Statistically significant (P < 0.05)?	Yes			Statistically significant (P < 0.05)?	No			Statistically significant (P < 0.05)?	No			Statistically significant (P < 0.05)?	Yes			Statistically significant (P < 0.05)?	Yes			Statistically significant (P < 0.05)?	Yes			Statistically significant (P < 0.05)?	Yes			Statistically significant (P < 0.05)?	No			Statistically significant (P < 0.05)?	No			Statistically significant (P < 0.05)?	Yes			Statistically significant (P < 0.05)?	Yes			Statistically significant (P < 0.05)?	Yes
Effect size	Value	95% CI		Effect size	Value	95% CI		Effect size	Value	95% CI		Effect size	Value	95% CI		Effect size	Value	95% CI		Effect size	Value	95% CI		Effect size	Value	95% CI		Effect size	Value	95% CI		Effect size	Value	95% CI		Effect size	Value	95% CI		Effect size	Value	95% CI		Effect size	Value	95% CI		Effect size	Value
Relative Risk	0	0.000 to 0.1440		Relative Risk	0.4053	0.2886 to 0.5716		Relative Risk	0.5682	0.4162 to 1.234		Relative Risk	1.722	0.7020 to 9.377		Relative Risk	5.765	1.878 to 20.89		Relative Risk	0	0.000 to 0.08094		Relative Risk	4.438	2.055 to 10.37		Relative Risk	2.476	1.830 to 3.375		Relative Risk	1.567	1.054 to 1.902		Relative Risk	2.127	0.4361 to 5.157		Relative Risk	0.4904	0.3805 to 0.6107		Relative Risk	8.039	3.334 to 20.68		Relative Risk	2.417
Reciprocal of relative risk	Infinity	6.945 to Infinity		Reciprocal of relative risk	2.467	1.750 to 3.465		Reciprocal of relative risk	1.76	0.8105 to 2.403		Reciprocal of relative risk	0.5808	0.1066 to 1.424		Reciprocal of relative risk	0.1735	0.04787 to 0.5326		Reciprocal of relative risk	Infinity	12.35 to Infinity		Reciprocal of relative risk	0.2253	0.09647 to 0.4865		Reciprocal of relative risk	0.4038	0.2963 to 0.5466		Reciprocal of relative risk	0.6382	0.5258 to 0.9485		Reciprocal of relative risk	0.4701	0.1939 to 2.293		Reciprocal of relative risk	2.039	1.638 to 2.628		Reciprocal of relative risk	0.1244	0.04835 to 0.2999		Reciprocal of relative risk	0.4138
Methods used to compute CIs				Methods used to compute CIs				Methods used to compute CIs				Methods used to compute CIs				Methods used to compute CIs				Methods used to compute CIs				Methods used to compute CIs				Methods used to compute CIs				Methods used to compute CIs				Methods used to compute CIs				Methods used to compute CIs				Methods used to compute CIs				Methods used to compute CIs
Relative Risk	Koopman asymptotic score			Relative Risk	Koopman asymptotic score			Relative Risk	Koopman asymptotic score			Relative Risk	Koopman asymptotic score			Relative Risk	Koopman asymptotic score			Relative Risk	Koopman asymptotic score			Relative Risk	Koopman asymptotic score			Relative Risk	Koopman asymptotic score			Relative Risk	Koopman asymptotic score			Relative Risk	Koopman asymptotic score			Relative Risk	Koopman asymptotic score			Relative Risk	Koopman asymptotic score			Relative Risk	Koopman asymptotic score
Data analyzed	Interphase	Prophase	Total	Data analyzed	Prophase	Prometaphase	Total	Data analyzed	Prometaphase	Metaphase	Total	Data analyzed	Metaphase	Anaphase	Total	Data analyzed	Anaphase	Telophase	Total	Data analyzed	Interphase	Prophase	Total	Data analyzed	Prophase	Prometaphase	Total	Data analyzed	Prometaphase	Metaphase	Total	Data analyzed	Metaphase	Anaphase	Total	Data analyzed	Anaphase	Telophase	Total	Data analyzed	Interphase	Prophase	Total	Data analyzed	Prophase	Prometaphase	Total	Data analyzed	Prometaphase
Localised	0	29	29	Localised	29	55	84	Localised	55	66	121	Localised	66	49	115	Localised	49	36	85	Localised	0	46	46	Localised	46	39	85	Localised	39	10	49	Localised	10	1	11	Localised	1	0	1	Localised	40	47	87	Localised	47	29	76	Localised	29
Non-localised	100	23	123	Non-localised	23	4	27	Non-localised	4	1	5	Non-localised	1	2	3	Non-localised	2	18	20	Non-localised	100	5	105	Non-localised	5	36	41	Non-localised	36	76	112	Non-localised	76	55	131	Non-localised	55	62	117	Non-localised	60	4	64	Non-localised	4	48	52	Non-localised	48
Total	100	52	152	Total	52	59	111	Total	59	67	126	Total	67	51	118	Total	51	54	105	Total	100	51	151	Total	51	75	126	Total	75	86	161	Total	86	56	142	Total	56	62	118	Total	100	51	151	Total	51	77	128	Total	77
Percentage of row total	Interphase	Prophase		Percentage of row total	Prophase	Prometaphase		Percentage of row total	Prometaphase	Metaphase		Percentage of row total	Metaphase	Anaphase		Percentage of row total	Anaphase	Telophase		Percentage of row total	Interphase	Prophase		Percentage of row total	Prophase	Prometaphase		Percentage of row total	Prometaphase	Metaphase		Percentage of row total	Metaphase	Anaphase		Percentage of row total	Anaphase	Telophase		Percentage of row total	Interphase	Prophase		Percentage of row total	Prophase	Prometaphase		Percentage of row total	Prometaphase
Localised	0.00%	100.00%		Localised	34.52%	65.48%		Localised	45.45%	54.55%		Localised	57.39%	42.61%		Localised	57.65%	42.35%		Localised	0.00%	100.00%		Localised	54.12%	45.88%		Localised	79.59%	20.41%		Localised	90.91%	9.09%		Localised	100.00%	0.00%		Localised	45.98%	54.02%		Localised	61.84%	38.16%		Localised	100.00%
Non-localised	81.30%	18.70%		Non-localised	85.19%	14.81%		Non-localised	80.00%	20.00%		Non-localised	33.33%	66.67%		Non-localised	10.00%	90.00%		Non-localised	95.24%	4.76%		Non-localised	12.20%	87.80%		Non-localised	32.14%	67.86%		Non-localised	58.02%	41.98%		Non-localised	47.01%	52.99%		Non-localised	93.75%	6.25%		Non-localised	7.69%	92.31%		Non-localised	41.38%
Percentage of column total	Interphase	Prophase		Percentage of column total	Prophase	Prometaphase		Percentage of column total	Prometaphase	Metaphase		Percentage of column total	Metaphase	Anaphase		Percentage of column total	Anaphase	Telophase		Percentage of column total	Interphase	Prophase		Percentage of column total	Prophase	Prometaphase		Percentage of column total	Prometaphase	Metaphase		Percentage of column total	Metaphase	Anaphase		Percentage of column total	Anaphase	Telophase		Percentage of column total	Interphase	Prophase		Percentage of column total	Prophase	Prometaphase		Percentage of column total	Prometaphase
Localised	0.00%	55.77%		Localised	55.77%	93.22%		Localised	93.22%	98.51%		Localised	98.51%	96.08%		Localised	96.08%	66.67%		Localised	0.00%	90.20%		Localised	90.20%	52.00%		Localised	52.00%	11.63%		Localised	11.63%	1.79%		Localised	1.79%	0.00%		Localised	40.00%	92.16%		Localised	92.16%	37.66%		Localised	37.66%
Non-localised	100.00%	44.23%		Non-localised	44.23%	6.78%		Non-localised	6.78%	1.49%		Non-localised	1.49%	3.92%		Non-localised	3.92%	33.33%		Non-localised	100.00%	9.80%		Non-localised	9.80%	48.00%		Non-localised	48.00%	88.37%		Non-localised	88.37%	98.21%		Non-localised	98.21%	100.00%		Non-localised	60.00%	7.84%		Non-localised	7.84%	62.34%		Non-localised	62.34%
Percentage of grand total	Interphase	Prophase		Percentage of grand total	Prophase	Prometaphase		Percentage of grand total	Prometaphase	Metaphase		Percentage of grand total	Metaphase	Anaphase		Percentage of grand total	Anaphase	Telophase		Percentage of grand total	Interphase	Prophase		Percentage of grand total	Prophase	Prometaphase		Percentage of grand total	Prometaphase	Metaphase		Percentage of grand total	Metaphase	Anaphase		Percentage of grand total	Anaphase	Telophase		Percentage of grand total	Interphase	Prophase		Percentage of grand total	Prophase	Prometaphase		Percentage of grand total	Prometaphase
Localised	0.00%	19.08%		Localised	26.13%	49.55%		Localised	43.65%	52.38%		Localised	55.93%	41.53%		Localised	46.67%	34.29%		Localised	0.00%	30.46%		Localised	36.51%	30.95%		Localised	24.22%	6.21%		Localised	7.04%	0.70%		Localised	0.85%	0.00%		Localised	26.49%	31.13%		Localised	36.72%	22.66%		Localised	20.00%
Non-localised	65.79%	15.13%		Non-localised	20.72%	3.60%		Non-localised	3.17%	0.79%		Non-localised	0.85%	1.69%		Non-localised	1.90%	17.14%		Non-localised	66.23%	3.31%		Non-localised	3.97%	28.57%		Non-localised	22.36%	47.20%		Non-localised	53.52%	38.73%		Non-localised	46.61%	52.54%		Non-localised	39.74%	2.65%		Non-localised	3.13%	37.50%		Non-localised	33.10%
[truncated: 10 more columns]

## Sheet: Figure 3 b
	PCNT untreated	PCNT cycloheximide	PCNT puromycin	CEP350 untreated	CEP350 cycloheximide	CEP350 puromycin	NIN untreated	NIN cycloheximide	NIN puromycin	BICD2 untreated	BICD2 cycloheximide	BICD2 puromycin	CCDC88C untreated	CCDC88C cycloheximide	CCDC88C puromycin	HMMR untreated	HMMR cycloheximide	HMMR puromycin
Localised	62	53	0	63	52	8	54	61	2	73	53	1	31	35	0	35	32	1
Non-localised	38	47	100	37	48	92	46	49	98	27	47	99	69	65	100	65	68	99
Mean:upper limit:lower limit	PCNT untreated			PCNT cycloheximide			PCNT puromycin			CEP350 untreated			CEP350 cycloheximide			CEP350 puromycin			NIN untreated			NIN cycloheximide			NIN puromycin			BICD2 untreated			BICD2 cycloheximide			BICD2 puromycin			CCDC88C untreated			CCDC88C cycloheximide			CCDC88C puromycin			HMMR untreated			HMMR cycloheximide
Localised	62	70.9024	52.2098	53	62.4892	43.2889	0	3.69935	0	63	71.8176	53.2205	52	61.5354	42.3166	8	14.9981	4.10935	54	63.4392	44.2649	55.4545	64.4023	46.1387	2	7.00118	0.355362	73	80.7304	63.5679	53	62.4892	43.2889	1	5.44862	0.0512933	31	40.6261	22.7797	35	44.7456	26.3642	0	3.69935	0	35	44.7456	26.3642	32
Non-localised	38	47.7902	29.0976	47	56.7111	37.5108	100	100	96.3007	37	46.7795	28.1824	48	57.6834	38.4646	92	95.8907	85.0019	46	55.7351	36.5608	44.5455	53.8613	35.5977	98	99.6446	92.9988	27	36.4321	19.2696	47	56.7111	37.5108	99	99.9487	94.5514	69	77.2203	59.3739	65	73.6358	55.2544	100	100	96.3007	65	73.6358	55.2544	68
Table Analyzed	Cent RNAs treatments			Table Analyzed	Cent RNAs treatments			Table Analyzed	Cent RNAs treatments			Table Analyzed	Cent RNAs treatments			Table Analyzed	Cent RNAs treatments			Table Analyzed	Cent RNAs treatments			Table Analyzed	Cent RNAs treatments			Table Analyzed	Cent RNAs treatments			Table Analyzed	Cent RNAs treatments			Table Analyzed	Cent RNAs treatments			Table Analyzed	Cent RNAs treatments			Table Analyzed	Cent RNAs treatments
P value and statistical significance				P value and statistical significance				P value and statistical significance				P value and statistical significance				P value and statistical significance				P value and statistical significance				P value and statistical significance				P value and statistical significance				P value and statistical significance				P value and statistical significance				P value and statistical significance				P value and statistical significance
Test	Fisher's exact test			Test	Fisher's exact test			Test	Fisher's exact test			Test	Fisher's exact test			Test	Fisher's exact test			Test	Fisher's exact test			Test	Fisher's exact test			Test	Fisher's exact test			Test	Fisher's exact test			Test	Fisher's exact test			Test	Fisher's exact test			Test	Fisher's exact test
P value	0.2524			P value	0.1524			P value	0.8899			P value	0.0052			P value	0.6521			P value	0.7646			P value	<0.0001			P value	<0.0001			P value	<0.0001			P value	<0.0001			P value	<0.0001			P value	<0.0001
P value summary	ns			P value summary	ns			P value summary	ns			P value summary	**			P value summary	ns			P value summary	ns			P value summary	****			P value summary	****			P value summary	****			P value summary	****			P value summary	****			P value summary	****
One- or two-sided	Two-sided			One- or two-sided	Two-sided			One- or two-sided	Two-sided			One- or two-sided	Two-sided			One- or two-sided	Two-sided			One- or two-sided	Two-sided			One- or two-sided	Two-sided			One- or two-sided	Two-sided			One- or two-sided	Two-sided			One- or two-sided	Two-sided			One- or two-sided	Two-sided			One- or two-sided	Two-sided
Statistically significant (P < 0.05)?	No			Statistically significant (P < 0.05)?	No			Statistically significant (P < 0.05)?	No			Statistically significant (P < 0.05)?	Yes			Statistically significant (P < 0.05)?	No			Statistically significant (P < 0.05)?	No			Statistically significant (P < 0.05)?	Yes			Statistically significant (P < 0.05)?	Yes			Statistically significant (P < 0.05)?	Yes			Statistically significant (P < 0.05)?	Yes			Statistically significant (P < 0.05)?	Yes			Statistically significant (P < 0.05)?	Yes
Effect size	Value	95% CI		Effect size	Value	95% CI		Effect size	Value	95% CI		Effect size	Value	95% CI		Effect size	Value	95% CI		Effect size	Value	95% CI		Effect size	Value	95% CI		Effect size	Value	95% CI		Effect size	Value	95% CI		Effect size	Value	95% CI		Effect size	Value	95% CI		Effect size	Value	95% CI
Relative Risk	1.206	0.9088 to 1.628		Relative Risk	1.259	0.9464 to 1.705		Relative Risk	0.9698	0.7309 to 1.294		Relative Risk	1.588	1.156 to 2.255		Relative Risk	0.9122	0.6620 to 1.219		Relative Risk	1.069	0.7909 to 1.410		Relative Risk	3.632	3.376 to 3.970		Relative Risk	3.094	2.355 to 4.152		Relative Risk	3.019	2.393 to 3.890		Relative Risk	4.604	3.352 to 6.510		Relative Risk	2.449	2.449 to 2.449		Relative Risk	2.453	2.015 to 3.009
Reciprocal of relative risk	0.8292	0.6141 to 1.100		Reciprocal of relative risk	0.7946	0.5864 to 1.057		Reciprocal of relative risk	1.031	0.7729 to 1.368		Reciprocal of relative risk	0.6298	0.4434 to 0.8650		Reciprocal of relative risk	1.096	0.8205 to 1.511		Reciprocal of relative risk	0.9356	0.7093 to 1.264		Reciprocal of relative risk	0.2754	0.2519 to 0.2962		Reciprocal of relative risk	0.3232	0.2409 to 0.4246		Reciprocal of relative risk	0.3313	0.2570 to 0.4179		Reciprocal of relative risk	0.2172	0.1536 to 0.2983		Reciprocal of relative risk	0.4083	0.4083 to 0.4083		Reciprocal of relative risk	0.4077	0.3323 to 0.4963
Methods used to compute CIs				Methods used to compute CIs				Methods used to compute CIs				Methods used to compute CIs				Methods used to compute CIs				Methods used to compute CIs				Methods used to compute CIs				Methods used to compute CIs				Methods used to compute CIs				Methods used to compute CIs				Methods used to compute CIs				Methods used to compute CIs
Relative Risk	Koopman asymptotic score			Relative Risk	Koopman asymptotic score			Relative Risk	Koopman asymptotic score			Relative Risk	Koopman asymptotic score			Relative Risk	Koopman asymptotic score			Relative Risk	Koopman asymptotic score			Relative Risk	Koopman asymptotic score			Relative Risk	Koopman asymptotic score			Relative Risk	Koopman asymptotic score			Relative Risk	Koopman asymptotic score			Relative Risk	Koopman asymptotic score			Relative Risk	Koopman asymptotic score
Data analyzed	PCNT untreated	PCNT cycloheximide	Total	Data analyzed	CEP350 untreated	CEP350 cycloheximide	Total	Data analyzed	NIN untreated	NIN cycloheximide	Total	Data analyzed	BICD2 untreated	BICD2 cycloheximide	Total	Data analyzed	CCDC88C untreated	CCDC88C cycloheximide	Total	Data analyzed	HMMR untreated	HMMR cycloheximide	Total	Data analyzed	PCNT untreated	PCNT puromycin	Total	Data analyzed	CEP350 untreated	CEP350 puromycin	Total	Data analyzed	NIN untreated	NIN puromycin	Total	Data analyzed	BICD2 untreated	BICD2 puromycin	Total	Data analyzed	CCDC88C untreated	CCDC88C puromycin	Total	Data analyzed	HMMR untreated	HMMR puromycin	Total
Localised	62	53	115	Localised	63	52	115	Localised	54	61	115	Localised	73	53	126	Localised	31	35	66	Localised	35	32	67	Localised	62	0	62	Localised	63	8	71	Localised	54	2	56	Localised	73	1	74	Localised	31	0	31	Localised	35	1	36
Non-localised	38	47	85	Non-localised	37	48	85	Non-localised	46	49	95	Non-localised	27	47	74	Non-localised	69	65	134	Non-localised	65	68	133	Non-localised	38	100	138	Non-localised	37	92	129	Non-localised	46	98	144	Non-localised	27	99	126	Non-localised	69	100	169	Non-localised	65	99	164
Total	100	100	200	Total	100	100	200	Total	100	110	210	Total	100	100	200	Total	100	100	200	Total	100	100	200	Total	100	100	200	Total	100	100	200	Total	100	100	200	Total	100	100	200	Total	100	100	200	Total	100	100	200
Percentage of row total	PCNT untreated	PCNT cycloheximide		Percentage of row total	CEP350 untreated	CEP350 cycloheximide		Percentage of row total	NIN untreated	NIN cycloheximide		Percentage of row total	BICD2 untreated	BICD2 cycloheximide		Percentage of row total	CCDC88C untreated	CCDC88C cycloheximide		Percentage of row total	HMMR untreated	HMMR cycloheximide		Percentage of row total	PCNT untreated	PCNT puromycin		Percentage of row total	CEP350 untreated	CEP350 puromycin		Percentage of row total	NIN untreated	NIN puromycin		Percentage of row total	BICD2 untreated	BICD2 puromycin		Percentage of row total	CCDC88C untreated	CCDC88C puromycin		Percentage of row total	HMMR untreated	HMMR puromycin
Localised	53.91%	46.09%		Localised	54.78%	45.22%		Localised	46.96%	53.04%		Localised	57.94%	42.06%		Localised	46.97%	53.03%		Localised	52.24%	47.76%		Localised	100.00%	0.00%		Localised	88.73%	11.27%		Localised	96.43%	3.57%		Localised	98.65%	1.35%		Localised	100.00%	0.00%		Localised	97.22%	2.78%
Non-localised	44.71%	55.29%		Non-localised	43.53%	56.47%		Non-localised	48.42%	51.58%		Non-localised	36.49%	63.51%		Non-localised	51.49%	48.51%		Non-localised	48.87%	51.13%		Non-localised	27.54%	72.46%		Non-localised	28.68%	71.32%		Non-localised	31.94%	68.06%		Non-localised	21.43%	78.57%		Non-localised	40.83%	59.17%		Non-localised	39.63%	60.37%
Percentage of column total	PCNT untreated	PCNT cycloheximide		Percentage of column total	CEP350 untreated	CEP350 cycloheximide		Percentage of column total	NIN untreated	NIN cycloheximide		Percentage of column total	BICD2 untreated	BICD2 cycloheximide		Percentage of column total	CCDC88C untreated	CCDC88C cycloheximide		Percentage of column total	HMMR untreated	HMMR cycloheximide		Percentage of column total	PCNT untreated	PCNT puromycin		Percentage of column total	CEP350 untreated	CEP350 puromycin		Percentage of column total	NIN untreated	NIN puromycin		Percentage of column total	BICD2 untreated	BICD2 puromycin		Percentage of column total	CCDC88C untreated	CCDC88C puromycin		Percentage of column total	HMMR untreated	HMMR puromycin
Localised	62.00%	53.00%		Localised	63.00%	52.00%		Localised	54.00%	55.45%		Localised	73.00%	53.00%		Localised	31.00%	35.00%		Localised	35.00%	32.00%		Localised	62.00%	0.00%		Localised	63.00%	8.00%		Localised	54.00%	2.00%		Localised	73.00%	1.00%		Localised	31.00%	0.00%		Localised	35.00%	1.00%
Non-localised	38.00%	47.00%		Non-localised	37.00%	48.00%		Non-localised	46.00%	44.55%		Non-localised	27.00%	47.00%		Non-localised	69.00%	65.00%		Non-localised	65.00%	68.00%		Non-localised	38.00%	100.00%		Non-localised	37.00%	92.00%		Non-localised	46.00%	98.00%		Non-localised	27.00%	99.00%		Non-localised	69.00%	100.00%		Non-localised	65.00%	99.00%
Percentage of grand total	PCNT untreated	PCNT cycloheximide		Percentage of grand total	CEP350 untreated	CEP350 cycloheximide		Percentage of grand total	NIN untreated	NIN cycloheximide		Percentage of grand total	BICD2 untreated	BICD2 cycloheximide		Percentage of grand total	CCDC88C untreated	CCDC88C cycloheximide		Percentage of grand total	HMMR untreated	HMMR cycloheximide		Percentage of grand total	PCNT untreated	PCNT puromycin		Percentage of grand total	CEP350 untreated	CEP350 puromycin		Percentage of grand total	NIN untreated	NIN puromycin		Percentage of grand total	BICD2 untreated	BICD2 puromycin		Percentage of grand total	CCDC88C untreated	CCDC88C puromycin		Percentage of grand total	HMMR untreated	HMMR puromycin
Localised	31.00%	26.50%		Localised	31.50%	26.00%		Localised	25.71%	29.05%		Localised	36.50%	26.50%		Localised	15.50%	17.50%		Localised	17.50%	16.00%		Localised	31.00%	0.00%		Localised	31.50%	4.00%		Localised	27.00%	1.00%		Localised	36.50%	0.50%		Localised	15.50%	0.00%		Localised	17.50%	0.50%
Non-localised	19.00%	23.50%		Non-localised	18.50%	24.00%		Non-localised	21.90%	23.33%		Non-localised	13.50%	23.50%		Non-localised	34.50%	32.50%		Non-localised	32.50%	34.00%		Non-localised	19.00%	50.00%		Non-localised	18.50%	46.00%		Non-localised	23.00%	49.00%		Non-localised	13.50%	49.50%		Non-localised	34.50%	50.00%		Non-localised	32.50%	49.50%
[truncated: 5 more columns]

## Sheet: Figure 4 c
	GFP ASPM	GFP stop ASPM	FFL-ASPM 3'UTR
Localised	13	1	0
Non-localised	7	19	20
Mean:upper limit:lower limit	GFP ASPM			GFP stop ASPM			FFL-ASPM 3'UTR
Localised	65	81.8808	43.2854	5	23.6131	0.256466	0	16.1125	0
Non-localised	35	56.7146	18.1192	95	99.7435	76.3869	100	100	83.8875
Table Analyzed	ASPM			Table Analyzed	ASPM
P value and statistical significance				P value and statistical significance
Test	Fisher's exact test			Test	Fisher's exact test
P value	0.0001			P value	<0.0001
P value summary	***			P value summary	****
One- or two-sided	Two-sided			One- or two-sided	Two-sided
Statistically significant (P < 0.05)?	Yes			Statistically significant (P < 0.05)?	Yes
Effect size	Value	95% CI		Effect size	Value	95% CI
Relative Risk	3.449	1.915 to 6.850		Relative Risk	3.857	3.219 to 4.471
Reciprocal of relative risk	0.2899	0.1460 to 0.5221		Reciprocal of relative risk	0.2593	0.2237 to 0.3107
Methods used to compute CIs				Methods used to compute CIs
Relative Risk	Koopman asymptotic score			Relative Risk	Koopman asymptotic score
Data analyzed	GFP ASPM	GFP stop ASPM	Total	Data analyzed	GFP ASPM	FFL-ASPM 3'UTR	Total
Localised	13	1	14	Localised	13	0	13
Non-localised	7	19	26	Non-localised	7	20	27
Total	20	20	40	Total	20	20	40
Percentage of row total	GFP ASPM	GFP stop ASPM		Percentage of row total	GFP ASPM	FFL-ASPM 3'UTR
Localised	92.86%	7.14%		Localised	100.00%	0.00%
Non-localised	26.92%	73.08%		Non-localised	25.93%	74.07%
Percentage of column total	GFP ASPM	GFP stop ASPM		Percentage of column total	GFP ASPM	FFL-ASPM 3'UTR
Localised	65.00%	5.00%		Localised	65.00%	0.00%
Non-localised	35.00%	95.00%		Non-localised	35.00%	100.00%
Percentage of grand total	GFP ASPM	GFP stop ASPM		Percentage of grand total	GFP ASPM	FFL-ASPM 3'UTR
Localised	32.50%	2.50%		Localised	32.50%	0.00%
Non-localised	17.50%	47.50%		Non-localised	17.50%	50.00%

## Sheet: Figure 5 e
Average velocity over at least 5 frames of directed motion (μm/s)
0.914
1.063
0.813
0.515
0.972
0.64
0.44
1.32
0.43
0.54
1.08
0.94
0.64
0.74
1.02
0.76
1.01
1.07

## Sheet: Figure 6 e,f
			Average velocity over 5 frames of directed motion (5 secs, in μm/s)
Prophase 1	Prophase 2	Prophase 3	Prophase 4	Prophase 5	Prophase 6	Prophase 7
0.44	0.432	0.553	0.408	0.718	1.551	1.635
0.381	0.525	0.653	0.53	0.971	1.543	1.511
0.542	0.443	0.285	0.263	0.299	1.13	1.085
0.286	0.454	0.259	0.395	0.449	0.924	1.025
0.853	0.338	0.186	0.813	0.33	0.633	0.371
0.563	0.504	0.236	0.247	0.18	0.575	0.324
0.308	0.433	0.32	0.386	0.671	0.533	0.812
0.192	0.193	0.662	0.449	0.451	0.512	0.798
0.526		0.291	0.492		0.325
0.267		0.185	1.131
			0.358
			0.265

## Sheet: Figure 7 c
Track counts per cell	Co-localizing with MTs	Not co-localizing with MTs	On the nuclear pore	Directed motion
Interphase 1	20	1	0	0
Interphase 2	48	9	7	2
Interphase 3	38	17	9	0
Interphase 4	48	24	1	3
Interphase 5	10	8	1	4
Interphase 6	28	9	7	3
Interphase 7	14	7	0	0
Fraction of Ttack counts per cell	Co-localizing with MTs	Not co-localizing with MTs	On the nuclear pore	Directed motion
Interphase 1	95.2381	4.7619	0	0
Interphase 2	72.7273	13.6364	10.6061	3.0303
Interphase 3	59.375	26.5625	14.0625	0
Interphase 4	63.1579	31.5789	1.31579	3.94737
Interphase 5	43.4783	34.7826	4.34783	17.3913
Interphase 6	59.5745	19.1489	14.8936	6.38298
Interphase 7	66.6667	33.3333	0	0
	Co-localizing with MTs	Not co-localizing with MTs	On the nuclear pore	Directed motion
Number of values	7	7	7	7
Mean	65.75	23.4	6.461	4.393
Std. Deviation	15.81	11.3	6.589	6.23
Std. Error of Mean	5.977	4.27	2.49	2.355

## Sheet: Figure 8 e
Average velocity over at least 3 frames of directed motion (μm/s)
NUMA1 mRNAs	NUMA1 polysomes
0.42	1.91
1.48	1.32
0.52	0.43
1.7	0.22
0.5	1.95
1.7	1.24
0.72	0.45
0.76	0.41
0.63	0.27
0.53	0.64
0.86	0.22
0.37	0.43
1.09	1.1
0.91	0.32
	0.75
	0.42
	1.44
	0.52
	0.51
	0.7
	0.79

## Sheet: Figure 9 b
	Asp untreated	Asp cycloheximide	Asp puromycin	Mud untreated	Mud cycloheximide	Mud puromycin	Girdin untreated	Girdin cycloheximide	Girdin puromycin	BicD untreated	BicD cycloheximide	BicD puromycin
Localised	9	8	0	11	9	1	7	9	0	6	7	0
Non-localised	91	92	100	89	91	99	93	91	100	94	73	100
Mean:upper limit: lower limit	Asp untreated			Asp cycloheximide			Asp puromycin			Mud untreated			Mud cycloheximide			Mud puromycin			Girdin untreated			Girdin cycloheximide			Girdin puromycin			BicD untreated			BicD cycloheximide			BicD puromycin
Localised	9	16.2262	4.80725	8	14.9981	4.10935	0	3.69935	0	11	18.6313	6.2542	9	16.2262	4.80725	1	5.44862	0.0512933	7	13.7495	3.43193	9	16.2262	4.80725	0	3.69935	0	6	12.4768	2.77861	8.75	16.9768	4.3032	0	3.69935	0
Non-localised	91	95.1927	83.7738	92	95.8907	85.0019	100	100	96.3007	89	93.7458	81.3687	91	95.1927	83.7738	99	99.9487	94.5514	93	96.5681	86.2505	91	95.1927	83.7738	100	100	96.3007	94	97.2214	87.5232	91.25	95.6968	83.0232	100	100	96.3007
Table Analyzed	Cent RNAs treatments			Table Analyzed	Cent RNAs treatments			Table Analyzed	Cent RNAs treatments			Table Analyzed	Cent RNAs treatments			Table Analyzed	Cent RNAs treatments			Table Analyzed	Cent RNAs treatments			Table Analyzed	Cent RNAs treatments			Table Analyzed	Cent RNAs treatments
P value and statistical significance				P value and statistical significance				P value and statistical significance				P value and statistical significance				P value and statistical significance				P value and statistical significance				P value and statistical significance				P value and statistical significance
Test	Fisher's exact test			Test	Fisher's exact test			Test	Fisher's exact test			Test	Fisher's exact test			Test	Fisher's exact test			Test	Fisher's exact test			Test	Fisher's exact test			Test	Fisher's exact test
P value	>0.9999			P value	0.8143			P value	0.7953			P value	0.5673			P value	0.0032			P value	0.005			P value	0.014			P value	0.0289
P value summary	ns			P value summary	ns			P value summary	ns			P value summary	ns			P value summary	**			P value summary	**			P value summary	*			P value summary	*
One- or two-sided	Two-sided			One- or two-sided	Two-sided			One- or two-sided	Two-sided			One- or two-sided	Two-sided			One- or two-sided	Two-sided			One- or two-sided	Two-sided			One- or two-sided	Two-sided			One- or two-sided	Two-sided
Statistically significant (P < 0.05)?	No			Statistically significant (P < 0.05)?	No			Statistically significant (P < 0.05)?	No			Statistically significant (P < 0.05)?	No			Statistically significant (P < 0.05)?	Yes			Statistically significant (P < 0.05)?	Yes			Statistically significant (P < 0.05)?	Yes			Statistically significant (P < 0.05)?	Yes
Effect size	Value	95% CI		Effect size	Value	95% CI		Effect size	Value	95% CI		Effect size	Value	95% CI		Effect size	Value	95% CI		Effect size	Value	95% CI		Effect size	Value	95% CI		Effect size	Value	95% CI
Relative Risk	1.065	0.6124 to 1.550		Relative Risk	1.112	0.6787 to 1.573		Relative Risk	0.8656	0.4508 to 1.367		Relative Risk	0.82	0.4078 to 1.298		Relative Risk	2.099	1.450 to 4.852		Relative Risk	1.936	1.337 to 2.343		Relative Risk	2.075	1.322 to 18.47		Relative Risk	2.064	1.243 to 4.772
Reciprocal of relative risk	0.9393	0.6452 to 1.633		Reciprocal of relative risk	0.899	0.6358 to 1.473		Reciprocal of relative risk	1.155	0.7316 to 2.218		Reciprocal of relative risk	1.22	0.7706 to 2.452		Reciprocal of relative risk	0.4764	0.2061 to 0.6899		Reciprocal of relative risk	0.5164	0.4268 to 0.7478		Reciprocal of relative risk	0.4819	0.05415 to 0.7563		Reciprocal of relative risk	0.4845	0.2095 to 0.8047
Methods used to compute CIs				Methods used to compute CIs				Methods used to compute CIs				Methods used to compute CIs				Methods used to compute CIs				Methods used to compute CIs				Methods used to compute CIs				Methods used to compute CIs
Relative Risk	Koopman asymptotic score			Relative Risk	Koopman asymptotic score			Relative Risk	Koopman asymptotic score			Relative Risk	Koopman asymptotic score			Relative Risk	Koopman asymptotic score			Relative Risk	Koopman asymptotic score			Relative Risk	Koopman asymptotic score			Relative Risk	Koopman asymptotic score
Data analyzed	Asp untreated	Asp cycloheximide	Total	Data analyzed	Mud untreated	Mud cycloheximide	Total	Data analyzed	Girdin untreated	Girdin cycloheximide	Total	Data analyzed	BicD untreated	BicD cycloheximide	Total	Data analyzed	Asp untreated	Asp puromycin	Total	Data analyzed	Mud untreated	Mud puromycin	Total	Data analyzed	Girdin untreated	Girdin puromycin	Total	Data analyzed	BicD untreated	BicD puromycin	Total
Localised	9	8	17	Localised	11	9	20	Localised	7	9	16	Localised	6	7	13	Localised	9	0	9	Localised	11	1	12	Localised	7	0	7	Localised	6	0	6
Non-localised	91	92	183	Non-localised	89	91	180	Non-localised	93	91	184	Non-localised	94	73	167	Non-localised	91	100	191	Non-localised	89	99	188	Non-localised	93	100	193	Non-localised	94	100	194
Total	100	100	200	Total	100	100	200	Total	100	100	200	Total	100	80	180	Total	100	100	200	Total	100	100	200	Total	100	100	200	Total	100	100	200
Percentage of row total	Asp untreated	Asp cycloheximide		Percentage of row total	Mud untreated	Mud cycloheximide		Percentage of row total	Girdin untreated	Girdin cycloheximide		Percentage of row total	BicD untreated	BicD cycloheximide		Percentage of row total	Asp untreated	Asp puromycin		Percentage of row total	Mud untreated	Mud puromycin		Percentage of row total	Girdin untreated	Girdin puromycin		Percentage of row total	BicD untreated	BicD puromycin
Localised	52.94%	47.06%		Localised	55.00%	45.00%		Localised	43.75%	56.25%		Localised	46.15%	53.85%		Localised	100.00%	0.00%		Localised	91.67%	8.33%		Localised	100.00%	0.00%		Localised	100.00%	0.00%
Non-localised	49.73%	50.27%		Non-localised	49.44%	50.56%		Non-localised	50.54%	49.46%		Non-localised	56.29%	43.71%		Non-localised	47.64%	52.36%		Non-localised	47.34%	52.66%		Non-localised	48.19%	51.81%		Non-localised	48.45%	51.55%
Percentage of column total	Asp untreated	Asp cycloheximide		Percentage of column total	Mud untreated	Mud cycloheximide		Percentage of column total	Girdin untreated	Girdin cycloheximide		Percentage of column total	BicD untreated	BicD cycloheximide		Percentage of column total	Asp untreated	Asp puromycin		Percentage of column total	Mud untreated	Mud puromycin		Percentage of column total	Girdin untreated	Girdin puromycin		Percentage of column total	BicD untreated	BicD puromycin
Localised	9.00%	8.00%		Localised	11.00%	9.00%		Localised	7.00%	9.00%		Localised	6.00%	8.75%		Localised	9.00%	0.00%		Localised	11.00%	1.00%		Localised	7.00%	0.00%		Localised	6.00%	0.00%
Non-localised	91.00%	92.00%		Non-localised	89.00%	91.00%		Non-localised	93.00%	91.00%		Non-localised	94.00%	91.25%		Non-localised	91.00%	100.00%		Non-localised	89.00%	99.00%		Non-localised	93.00%	100.00%		Non-localised	94.00%	100.00%
Percentage of grand total	Asp untreated	Asp cycloheximide		Percentage of grand total	Mud untreated	Mud cycloheximide		Percentage of grand total	Girdin untreated	Girdin cycloheximide		Percentage of grand total	BicD untreated	BicD cycloheximide		Percentage of grand total	Asp untreated	Asp puromycin		Percentage of grand total	Mud untreated	Mud puromycin		Percentage of grand total	Girdin untreated	Girdin puromycin		Percentage of grand total	BicD untreated	BicD puromycin
Localised	4.50%	4.00%		Localised	5.50%	4.50%		Localised	3.50%	4.50%		Localised	3.33%	3.89%		Localised	4.50%	0.00%		Localised	5.50%	0.50%		Localised	3.50%	0.00%		Localised	3.00%	0.00%
Non-localised	45.50%	46.00%		Non-localised	44.50%	45.50%		Non-localised	46.50%	45.50%		Non-localised	52.22%	40.56%		Non-localised	45.50%	50.00%		Non-localised	44.50%	49.50%		Non-localised	46.50%	50.00%		Non-localised	47.00%	50.00%

## Sheet: Figures S2 and S3
NUMA1 BAC end ASPM early	NUMA1 localized	ASPM localized	NUMA1 and ASPM localized	Niether localized
Early prophase	20	0	0	0
Late prophase	2	0	18	0
Early prometaphase	0	2	18	0
Late prometaphase	0	12	7	1
NUMA1 BAC end ASPM late	NUMA1 localized	ASPM localized	NUMA1 and ASPM localized	Niether localized
Metaphase	0	18	2	0
Anaphase	0	20	0	0
Telophase	0	20	0	0
HMMR BAC end ASPM early	HMMR localized	ASPM localized	HMMR and ASPM localized	Niether localized
Early prophase	18	0	2	0
Late prophase	2	1	17	0
Early prometaphase	0	1	19	0
Late prometaphase	0	19	1	0
HMMR BAC end ASPM late	HMMR localized	ASPM localized	HMMR and ASPM localized	Niether localized
Metaphase	0	20	0	0
Anaphase	0	20	0	0
Telophase	0	18	2	0
Cytokinesis	19	0	0	1
HMMR BAC end NUMA1 early	HMMR localized	NUMA1 localized	HMMR and NUMA1 localized	Niether localized
Early prophase	6	0	14	0
Late prophase	1	0	19	0
Early prometaphase	0	0	20	0
Late prometaphase	0	5	1	14
HMMR BAC end NUMA1 late	HMMR localized	NUMA1 localized	HMMR and NUMA1 localized	Niether localized
Metaphase	0	0	0	20
Anaphase	0	0	0	20
Telophase	3	0	0	17
Cytokinesis	18	0	0	2

[truncated: 4 more sheets: Figure S4 c, Figure S5 c, Figure S6 c, Figure S10 f h]
